# Supplementary material for: Systematic and proactive evaluation of AIRE missense variant effects
Source: bioRxiv. 2025 Nov 18:2025.11.18.688830. Preprint. [Version 1] doi: 10.1101/2025.11.18.688830 (PMC12667976; doi:10.1101/2025.11.18.688830)
Supplement: Supplement 2 [file media-2.xlsx]

## Sheet: Table of Contents
	Table of Contents
	Tab	Contents	Column Descriptions
	Variant data table	Information about each variant score	Column names include: hgvs_pro (variant), score (functional score), se (standard error), df (degrees of freedom), pos (amino acid position), numberofBioReps (1 or 2 biological replicates), llr (log likelihood ratio of pathogenicity), llrCI_lower (lower confidence interval for llr), llrCI_upper (higher confidence interval for llr), evidence_weight (evidence weight provided by LLRp translation to e…
	APS-1 patient cohort	APS-1 Patient Genotypes and Phenotypes	Allele 1, allele 2 genotypes, patient phenotypes, patient phenotype codes, and combined allele map scores for each patient
	Reference set variants for PRC	Reference set variants used for calculation of PRC curve, considering the intersection between variants scored in the map, REVEL, ESM1b, SIFT and AlphaMissense	hgvs_pro (variant), referenceSet (positive = P/LP, negative = B/LB)
	Reference set variants for LLRp	Reference set variants used for scoring for the LLRp calculation. Not all of these had map scores	hgvs_pro (variant), referenceSet (positive = P/LP, negative = B/LB), Germline.Classification (current ClinVar class), pos (amino acid position), in PHD1? (If in PHD1 domain, yes)
	Positional scores	Median score of missense variants by AIRE position
	Interface Positions	List of positions involved in Dimer, Trimer and Tetramer AlphaFold 3 AIRE models as predicted by PRODIGY
	ASA	Annotation for buried and surface residues of AIRE AlphaFold structure prediction by freeSASA
	Dual-Tag POPCode primers	Standard primers required for Dual-Tag POPCode mutagenesis
	Cloning, mutagenic and tiling primers	Primers used for cloning plasmid for Insulin promoter, tiling AIRE for sequencing, site-directed mutagenesis, and codon mutagenesis via Dual-Tag POPCode

## Sheet: Variant Data Table
hgvs_pro	score	se	df	pos	numberofBioReps	llr	llrCI_lower	llrCI_upper	evidence_weight	ClinVarClass	SNVaccessible	PHD1variant	ACMG	Reclass	FinalClass	ReclassDueToFunctionalMap	evidenceWeightConfidence
p.Ala2=	1.58782	0.369617	24	2	2	NA	NA	NA	NA	NA	yes	no	NA	NA	NA	NA	NA
p.Ala2Glu	1.13909	0.0796168	8	2	2	-1.24157	-1.247	-1.172	benign.strong	NA	yes	no	NA	NA	NA	NA	NA
p.Ala2Gly	0.545162	0.102301	8	2	2	-0.0485227	-0.332	0.316	undetermined	NA	yes	no	NA	NA	NA	NA	NA
p.Ala2Pro	1.54648	0.370049	8	2	2	-1.36807	-1.291	0	benign.strong	NA	yes	no	NA	NA	NA	NA	NA
p.Ala2Ser	1.26655	0.119881	8	2	2	-1.19467	-1.369	-1.199	benign.strong	NA	yes	no	NA	NA	NA	NA	NA
p.Ala2Thr	0.36914	0.18952	8	2	2	0.308922	-0.246	0.467	patho.support	NA	yes	no	NA	NA	NA	NA	CAUTION
p.Ala2Val	-0.0464279	0.124092	8	2	2	1.13366	0.74	1.749	patho.moderate	NA	yes	no	NA	NA	NA	NA	NA
p.Thr3=	1.97014	0.382766	24	3	2	NA	NA	NA	NA	NA	yes	no	NA	NA	NA	NA	NA
p.Thr3Ala	1.09224	0.563536	32	3	2	-1.25927	-1.229	0.931	benign.strong	NA	yes	no	NA	NA	NA	NA	NA
p.Thr3Arg	1.17919	0.598177	24	3	2	-1.22259	-1.243	0	benign.strong	NA	yes	no	NA	NA	NA	NA	NA
p.Thr3Asn	0.808111	0.74491	8	3	2	-0.738867	-1.059	1.6	benign.support	NA	no	no	NA	NA	NA	NA	CAUTION
p.Thr3Glu	-0.210571	0.0647351	4	3	1	NA	NA	NA	NA	NA	no	no	NA	NA	NA	NA	NA
p.Thr3Gly	0.0107454	0.187164	8	3	2	1.05185	0.203	2.001	patho.moderate	NA	no	no	NA	NA	NA	NA	NA
p.Thr3Ile	-0.127538	0.254014	20	3	2	1.38986	-0.043	1.905	patho.strong	NA	no	no	NA	NA	NA	NA	NA
p.Thr3Leu	1.25622	0.311174	16	3	2	-1.19395	-1.482	-0.11	benign.strong	NA	no	no	NA	NA	NA	NA	NA
p.Thr3Lys	1.31316	0.116953	8	3	2	-1.21342	-1.387	-1.195	benign.strong	NA	yes	no	NA	NA	NA	NA	NA
p.Thr3Met	1.74251	0.0517771	8	3	2	0	-0.259	0	undetermined	NA	yes	no	NA	NA	NA	NA	NA
p.Thr3Ser	0.972491	0.746327	28	3	2	-1.07006	-1.402	1.205	benign.strong	NA	yes	no	NA	NA	NA	NA	CAUTION
p.Thr3Ter	-0.0263587	0.0553589	4	3	1	NA	NA	NA	NA	NA	no	no	NA	NA	NA	NA	NA
p.Thr3Trp	2.07706	0.480319	8	3	2	0	-1.181	0	undetermined	NA	no	no	NA	NA	NA	NA	NA
p.Thr3Val	0.465462	0.141132	8	3	2	0.115314	-0.281	0.565	undetermined	NA	no	no	NA	NA	NA	NA	NA
p.Thr3Pro	-0.0535632	0.454687	28	3	2	1.14924	-0.755	1.911	patho.moderate	VUS	yes	no	PS3_mod+PM2_supp+BP4	No	VUS	NA	NA
p.Asp4=	0.656545	0.131408	8	4	2	NA	NA	NA	NA	NA	yes	no	NA	NA	NA	NA	NA
p.Asp4Arg	-0.234558	0.593167	20	4	2	1.98877	-0.731	1.659	patho.strong	NA	no	no	NA	NA	NA	NA	NA
p.Asp4Cys	0.508689	0.175893	16	4	2	0.0259619	-0.854	0.744	undetermined	NA	no	no	NA	NA	NA	NA	NA
p.Asp4Gln	-3.52539	0.598188	8	4	2	NA	NA	NA	undetermined	NA	no	no	NA	NA	NA	NA	NA
p.Asp4Glu	1.25508	0.143197	16	4	2	-1.19387	-1.53	-1.195	benign.strong	NA	yes	no	NA	NA	NA	NA	NA
p.Asp4Gly	0.165707	0.203844	32	4	2	0.612888	0.084	1.569	patho.support	NA	yes	no	NA	NA	NA	NA	NA
p.Asp4His	-0.660656	0.67935	12	4	2	1.13606	-0.739	1.757	patho.moderate	NA	yes	no	NA	NA	NA	NA	NA
p.Asp4Ile	0.178855	1.03718	24	4	2	0.582038	-0.689	1.699	patho.support	NA	no	no	NA	NA	NA	NA	CAUTION
p.Asp4Leu	0.0530739	0.286066	40	4	2	0.916599	0.384	1.823	patho.moderate	NA	no	no	NA	NA	NA	NA	NA
p.Asp4Phe	0.413786	0.226362	16	4	2	0.231458	-0.769	1.05	undetermined	NA	no	no	NA	NA	NA	NA	NA
p.Asp4Pro	-0.0888253	0.3587	12	4	2	1.24298	0.34	1.972	patho.moderate	NA	no	no	NA	NA	NA	NA	NA
p.Asp4Ser	0.199308	0.458778	28	4	2	0.539567	-1.041	1.986	patho.support	NA	no	no	NA	NA	NA	NA	CAUTION
p.Asp4Ter	-0.537344	0.223906	12	4	1	NA	NA	NA	NA	NA	no	no	NA	NA	NA	NA	NA
p.Asp4Thr	-0.493611	0.111466	16	4	2	1.60971	0.912	1.821	patho.strong	NA	no	no	NA	NA	NA	NA	NA
p.Asp4Trp	0.261735	0.0529003	4	4	1	NA	NA	NA	NA	NA	no	no	NA	NA	NA	NA	NA
p.Asp4Tyr	0.616315	0.388872	12	4	2	-0.194408	-1.256	0.34	undetermined	NA	yes	no	NA	NA	NA	NA	NA
p.Asp4Ala	0.529213	0.987134	20	4	2	-0.0131006	-1.249	1.529	undetermined	VUS	yes	no	NA	NA	NA	NA	NA
p.Asp4Asn	0.245223	0.269161	16	4	2	0.45618	-0.217	1.757	patho.support	VUS	yes	no	PS3_supp+PM2_supp	No	VUS	NA	CAUTION
p.Asp4Val	0.201824	0.241312	32	4	2	0.534592	-0.094	1.877	patho.support	VUS	yes	no	PS3_supp+PM2_supp	No	VUS	NA	NA
p.Ala5=	1.10141	0.46221	24	5	2	NA	NA	NA	NA	NA	yes	no	NA	NA	NA	NA	NA
p.Ala5Arg	1.7223	0.619126	40	5	2	0	-1.38	0	undetermined	NA	no	no	NA	NA	NA	NA	NA
p.Ala5Asn	0.610454	0.126665	12	5	2	-0.182865	-0.667	0.19	undetermined	NA	no	no	NA	NA	NA	NA	NA
p.Ala5Asp	0.947037	0.618102	8	5	2	-1.02065	-1.24	0.663	benign.strong	NA	no	no	NA	NA	NA	NA	CAUTION
p.Ala5Cys	1.17053	0.353201	16	5	2	-1.22708	-1.3	-0.174	benign.strong	NA	no	no	NA	NA	NA	NA	NA
p.Ala5Gln	0.781826	0.0504163	4	5	1	NA	NA	NA	NA	NA	no	no	NA	NA	NA	NA	NA
p.Ala5Glu	1.40529	0.118941	8	5	2	-1.30129	-1.582	-1.213	benign.strong	NA	yes	no	NA	NA	NA	NA	NA
p.Ala5Gly	0.740256	0.352224	24	5	2	-0.481909	-1.343	1.12	benign.support	NA	yes	no	NA	NA	NA	NA	CAUTION
p.Ala5His	0.533733	0.304785	8	5	2	-0.022026	-0.759	0.575	undetermined	NA	no	no	NA	NA	NA	NA	NA
p.Ala5Ile	1.20208	0.620715	16	5	2	-1.2094	-1.256	1.196	benign.strong	NA	no	no	NA	NA	NA	NA	NA
p.Ala5Met	0.955133	0.103718	8	5	2	-1.03578	-1.258	-0.715	benign.strong	NA	no	no	NA	NA	NA	NA	NA
p.Ala5Phe	0.709385	0.230094	16	5	2	-0.392469	-1.137	0.253	benign.support	NA	no	no	NA	NA	NA	NA	CAUTION
p.Ala5Pro	0.767379	0.542936	24	5	2	-0.585412	-1.301	1.633	benign.support	NA	yes	no	NA	NA	NA	NA	CAUTION
p.Ala5Ser	1.24489	0.364017	32	5	2	-1.19316	-1.525	-0.225	benign.strong	NA	yes	no	NA	NA	NA	NA	NA
p.Ala5Ter	-0.297716	0.649769	20	5	2	NA	NA	NA	NA	NA	no	no	NA	NA	NA	NA	NA
p.Ala5Trp	0.84892	0.103234	8	5	2	-0.841333	-1.035	-0.231	benign.support	NA	no	no	NA	NA	NA	NA	NA
p.Ala5Tyr	0.396569	0.37403	16	5	2	0.272296	-1.074	0.505	undetermined	NA	no	no	NA	NA	NA	NA	NA
p.Ala5Val	1.44519	0.202076	32	5	2	-1.40307	-1.452	0	benign.strong	NA	yes	no	NA	NA	NA	NA	NA
p.Ala5Leu	1.00001	0.510327	44	5	2	-1.1355	-1.243	0.006	benign.strong	VUS	no	no	BS3_strong+PM2_supp	No	VUS	NA	CAUTION
p.Ala5Thr	1.04158	0.379425	16	5	2	-1.1934	-1.499	-0.049	benign.strong	VUS	yes	no	BS3_strong+BP4	Yes	LB	Yes	NA
p.Ala6=	1.5904	0.537326	24	6	2	NA	NA	NA	NA	NA	yes	no	NA	NA	NA	NA	NA
p.Ala6Arg	0.647722	0.16685	24	6	2	-0.251901	-1.09	0.478	undetermined	NA	no	no	NA	NA	NA	NA	NA
p.Ala6Asn	-0.00394983	0.927534	16	6	2	1.06674	-1.109	1.937	patho.moderate	NA	no	no	NA	NA	NA	NA	CAUTION
p.Ala6Asp	1.00654	1.32767	12	6	2	-1.14996	-1.202	1.328	benign.strong	NA	no	no	NA	NA	NA	NA	CAUTION
p.Ala6Cys	0.75576	0.295973	16	6	2	-0.537011	-1.153	0.302	benign.support	NA	no	no	NA	NA	NA	NA	CAUTION
p.Ala6Gln	1.02568	0.0748988	8	6	2	-1.17291	-1.235	-1.008	benign.strong	NA	no	no	NA	NA	NA	NA	NA
p.Ala6Glu	1.36818	0.100713	8	6	2	-1.24728	-1.383	-1.143	benign.strong	NA	yes	no	NA	NA	NA	NA	NA
p.Ala6Gly	1.19619	0.266885	32	6	2	-1.213	-1.504	-0.846	benign.strong	NA	yes	no	NA	NA	NA	NA	NA
p.Ala6His	0.532432	0.106914	4	6	1	NA	NA	NA	NA	NA	no	no	NA	NA	NA	NA	NA
p.Ala6Ile	0.39527	0.371328	16	6	2	0.275135	-0.94	0.736	undetermined	NA	no	no	NA	NA	NA	NA	NA
p.Ala6Leu	1.44882	0.733774	36	6	2	-1.41668	-1.274	0.813	benign.strong	NA	no	no	NA	NA	NA	NA	NA
p.Ala6Met	0.372026	0.171971	4	6	1	NA	NA	NA	NA	NA	no	no	NA	NA	NA	NA	NA
p.Ala6Phe	1.4297	0.766008	16	6	2	-1.35507	-1.557	0.312	benign.strong	NA	no	no	NA	NA	NA	NA	NA
p.Ala6Pro	0.153486	0.340997	24	6	2	0.644993	0.156	2.011	patho.support	NA	yes	no	NA	NA	NA	NA	NA
p.Ala6Ser	0.223271	0.606965	32	6	2	0.493811	-1.081	1.945	patho.support	NA	yes	no	NA	NA	NA	NA	CAUTION
p.Ala6Ter	0.29122	0.238657	12	6	2	NA	NA	NA	NA	NA	no	no	NA	NA	NA	NA	NA
p.Ala6Thr	0.643329	0.456446	24	6	2	-0.242854	-1.075	1.016	undetermined	NA	yes	no	NA	NA	NA	NA	NA
p.Ala6Trp	0.675854	0.140385	8	6	2	-0.313827	-0.774	0.09	benign.support	NA	no	no	NA	NA	NA	NA	NA
p.Ala6Tyr	2.11574	1.09806	8	6	1	NA	NA	NA	NA	NA	no	no	NA	NA	NA	NA	NA
p.Ala6Val	0.77179	0.511968	32	6	2	-0.605256	-1.404	1.941	benign.support	NA	yes	no	NA	NA	NA	NA	CAUTION
p.Leu7=	0.636376	0.458407	36	7	2	NA	NA	NA	NA	NA	yes	no	NA	NA	NA	NA	NA
p.Leu7Ala	-0.112416	0.1601	12	7	2	1.32433	0.351	1.88	patho.strong	NA	no	no	NA	NA	NA	NA	NA
p.Leu7Arg	0.0716674	0.836095	36	7	2	0.846237	-1.252	1.449	patho.moderate	NA	yes	no	NA	NA	NA	NA	CAUTION
p.Leu7Asn	-0.875543	0.223584	12	7	2	0	0	1.63	undetermined	NA	no	no	NA	NA	NA	NA	NA
p.Leu7Asp	-0.450702	0.0795767	4	7	1	NA	NA	NA	NA	NA	no	no	NA	NA	NA	NA	NA
p.Leu7Cys	-1.00406	0.980527	8	7	1	NA	NA	NA	NA	NA	no	no	NA	NA	NA	NA	NA
p.Leu7Gln	0.381467	0.628513	12	7	2	0.296527	-1.235	1.063	undetermined	NA	yes	no	NA	NA	NA	NA	NA
p.Leu7Gly	-0.105854	0.708847	24	7	2	1.29958	-1.104	1.855	patho.moderate	NA	no	no	NA	NA	NA	NA	CAUTION
p.Leu7His	0.926625	0.775255	8	7	1	NA	NA	NA	NA	NA	no	no	NA	NA	NA	NA	NA
p.Leu7Ile	0.982259	0.181263	24	7	2	-1.09072	-1.252	-0.213	benign.strong	NA	yes	no	NA	NA	NA	NA	NA
p.Leu7Lys	-0.0956441	0.163128	8	7	1	NA	NA	NA	NA	NA	no	no	NA	NA	NA	NA	NA
p.Leu7Met	0.506779	0.283115	8	7	2	0.0295826	-1.214	0.928	undetermined	NA	no	no	NA	NA	NA	NA	NA
p.Leu7Phe	-0.322687	0.331914	16	7	2	1.89969	0.071	1.98	patho.strong	NA	no	no	NA	NA	NA	NA	NA
p.Leu7Pro	0.0963856	0.660317	24	7	2	0.77419	-0.681	1.763	patho.moderate	NA	yes	no	NA	NA	NA	NA	CAUTION
p.Leu7Ser	0.248364	0.411485	32	7	2	0.451041	-0.822	1.69	patho.support	NA	no	no	NA	NA	NA	NA	CAUTION
p.Leu7Ter	0.467006	0.134181	4	7	1	NA	NA	NA	NA	NA	no	no	NA	NA	NA	NA	NA
p.Leu7Thr	1.26332	0.368015	12	7	2	-1.19444	-1.221	0.117	benign.strong	NA	no	no	NA	NA	NA	NA	NA
p.Leu7Trp	0.0851981	0.0602423	4	7	1	NA	NA	NA	NA	NA	no	no	NA	NA	NA	NA	NA
p.Leu7Tyr	0.122266	0.119009	8	7	2	0.711929	0.339	1.049	patho.moderate	NA	no	no	NA	NA	NA	NA	NA
p.Leu7Val	-0.199329	0.319705	28	7	2	2.01758	0.505	1.684	patho.strong	NA	yes	no	NA	NA	NA	NA	NA
p.Arg8Cys	0.131425	0.115689	16	8	2	0.69228	0.506	1.015	patho.moderate	ConflictingVUS/LP	yes	no	PS3_mod+PM3_strong+PM2_supp+PM5_supp+PP4_mod+PP3	Yes	P	No	NA
p.Arg8=	0.82552	0.144821	24	8	2	NA	NA	NA	NA	NA	yes	no	NA	NA	NA	NA	NA
p.Arg8Ala	-0.421222	0.419478	24	8	2	1.74306	0	1.889	patho.strong	NA	no	no	NA	NA	NA	NA	NA
p.Arg8Asn	-0.259809	0.138933	8	8	2	1.96576	1.245	1.987	patho.strong	NA	no	no	NA	NA	NA	NA	NA
p.Arg8Asp	0.400815	0.505764	16	8	2	0.263431	-1.205	1.671	undetermined	NA	no	no	NA	NA	NA	NA	NA
p.Arg8Gln	-1.3863	0.137584	8	8	2	0	0	0	undetermined	NA	no	no	NA	NA	NA	NA	NA
p.Arg8Glu	-0.343785	0.0790443	8	8	2	1.87255	1.662	1.992	patho.strong	NA	no	no	NA	NA	NA	NA	NA
p.Arg8Gly	-0.0812067	0.535057	28	8	2	1.22049	0.212	1.912	patho.moderate	NA	yes	no	NA	NA	NA	NA	NA
p.Arg8Ile	0.432757	0.288705	20	8	2	0.189865	-0.277	1.683	undetermined	NA	no	no	NA	NA	NA	NA	NA
p.Arg8Leu	-0.06034	0.580903	44	8	2	1.16546	0.058	1.973	patho.moderate	NA	yes	no	NA	NA	NA	NA	CAUTION
p.Arg8Lys	0.485221	0.114419	4	8	1	NA	NA	NA	NA	NA	no	no	NA	NA	NA	NA	NA
p.Arg8Phe	-0.127428	0.275856	16	8	2	1.38933	0.492	1.967	patho.strong	NA	no	no	NA	NA	NA	NA	NA
p.Arg8Pro	-0.195865	0.536889	28	8	2	2.02045	-0.905	1.977	patho.strong	NA	yes	no	NA	NA	NA	NA	NA
p.Arg8Ser	0.280907	0.477304	48	8	2	0.404107	-0.696	1.388	patho.support	NA	yes	no	NA	NA	NA	NA	CAUTION
p.Arg8Ter	-0.0350111	0.301974	16	8	2	NA	NA	NA	NA	NA	no	no	NA	NA	NA	NA	NA
p.Arg8Thr	-0.0814532	0.379269	24	8	2	1.22119	0.355	1.942	patho.moderate	NA	no	no	NA	NA	NA	NA	NA
p.Arg8Trp	-0.125901	0.0858636	8	8	2	1.38209	1.14	2.002	patho.strong	NA	no	no	NA	NA	NA	NA	NA
p.Arg8Tyr	-0.316087	0.914369	16	8	2	1.90794	-0.261	1.871	patho.strong	NA	no	no	NA	NA	NA	NA	CAUTION
p.Arg8Val	-0.0143573	0.313591	32	8	2	1.08127	0.157	2.019	patho.moderate	NA	no	no	NA	NA	NA	NA	NA
p.Arg8His	-0.285532	0.194768	16	8	2	1.94044	1.088	1.999	patho.strong	P/LP	yes	no	PS3_strong+PM2_supp+PM5_supp+PP3	No	LP	NA	NA
p.Arg9=	1.17629	0.548243	36	9	2	NA	NA	NA	NA	NA	yes	no	NA	NA	NA	NA	NA
p.Arg9Ala	1.09204	0.341878	16	9	2	-1.25933	-1.47	-0.714	benign.strong	NA	no	no	NA	NA	NA	NA	NA
p.Arg9Asn	1.37722	0.352509	12	9	2	-1.25836	-1.256	0	benign.strong	NA	no	no	NA	NA	NA	NA	NA
p.Arg9Asp	0.538805	0.476842	12	9	2	-0.0337741	-1.257	0.962	undetermined	NA	no	no	NA	NA	NA	NA	NA
p.Arg9Cys	-0.349633	0.179243	16	9	2	1.86468	0.256	1.98	patho.strong	NA	no	no	NA	NA	NA	NA	NA
p.Arg9Gln	1.12775	0.623743	8	9	2	-1.24622	-1.223	0.759	benign.strong	NA	yes	no	NA	NA	NA	NA	NA
p.Arg9Glu	-0.0569624	0.294552	4	9	1	NA	NA	NA	NA	NA	no	no	NA	NA	NA	NA	NA
p.Arg9Gly	0.856175	0.657406	24	9	2	-0.854557	-1.412	0.658	benign.support	NA	yes	no	NA	NA	NA	NA	CAUTION
p.Arg9His	0.195356	0.128008	8	9	2	0.547476	0.343	0.987	patho.support	NA	no	no	NA	NA	NA	NA	NA
p.Arg9Ile	0.0494904	0.272762	20	9	2	0.932317	0.033	1.932	patho.moderate	NA	no	no	NA	NA	NA	NA	NA
p.Arg9Leu	0.267723	0.394328	44	9	2	0.421315	0.047	1.925	patho.support	NA	yes	no	NA	NA	NA	NA	CAUTION
p.Arg9Lys	-2.37355	0.128657	4	9	1	NA	NA	NA	NA	NA	no	no	NA	NA	NA	NA	NA
p.Arg9Met	0.63307	0.120734	8	9	2	-0.222207	-0.918	0.059	undetermined	NA	no	no	NA	NA	NA	NA	NA
p.Arg9Phe	-0.1236	0.193775	16	9	2	1.37147	0.654	1.995	patho.strong	NA	no	no	NA	NA	NA	NA	NA
p.Arg9Ser	1.38719	0.750013	44	9	2	-1.27195	-1.401	0.272	benign.strong	NA	no	no	NA	NA	NA	NA	NA
p.Arg9Ter	0.101231	0.214618	20	9	2	NA	NA	NA	NA	NA	no	no	NA	NA	NA	NA	NA
p.Arg9Thr	0.25331	0.334674	12	9	2	0.442991	-0.237	1.61	patho.support	NA	no	no	NA	NA	NA	NA	CAUTION
p.Arg9Tyr	0.867545	1.1702	12	9	2	-0.877685	-1.236	0.936	benign.support	NA	no	no	NA	NA	NA	NA	CAUTION
p.Arg9Val	0.133074	0.313233	28	9	2	0.688999	-0.189	1.83	patho.moderate	NA	no	no	NA	NA	NA	NA	NA
p.Arg9Pro	0.671061	0.538392	24	9	2	-0.302692	-1.4	1.795	benign.support	P/LP	yes	no	BS3_supp+PM2_supp+PP3	Yes	VUS	Yes	CAUTION
p.Arg9Trp	0.515125	0.081895	8	9	2	0.0137589	-0.12	0.35	undetermined	P/LP	yes	no	NA	NA	NA	NA	NA
p.Leu10=	1.08558	0.605789	40	10	2	NA	NA	NA	NA	NA	yes	no	NA	NA	NA	NA	NA
p.Leu10Ala	-0.0675409	0.177358	20	10	2	1.18351	0.902	2.017	patho.moderate	NA	no	no	NA	NA	NA	NA	NA
p.Leu10Arg	0.701484	0.582901	40	10	2	-0.372183	-1.244	1.39	benign.support	NA	yes	no	NA	NA	NA	NA	CAUTION
p.Leu10Asn	-0.217713	0.439915	12	10	2	2.00149	-0.759	2.013	patho.strong	NA	no	no	NA	NA	NA	NA	NA
p.Leu10Asp	0.416219	0.192173	16	10	2	0.225825	-0.955	0.411	undetermined	NA	no	no	NA	NA	NA	NA	NA
p.Leu10Cys	-0.250202	0.308921	16	10	2	1.97485	0.682	1.999	patho.strong	NA	no	no	NA	NA	NA	NA	NA
p.Leu10Gln	-0.76645	0.540581	16	10	2	0.361615	0	1.178	undetermined	NA	no	no	NA	NA	NA	NA	NA
p.Leu10Glu	-0.412936	0.296649	12	10	2	1.75709	0.373	1.984	patho.strong	NA	no	no	NA	NA	NA	NA	NA
p.Leu10Gly	-0.11979	0.14266	16	10	2	1.35463	0.551	1.476	patho.strong	NA	no	no	NA	NA	NA	NA	NA
p.Leu10His	1.74791	0.315768	16	10	2	0	-1.259	0	undetermined	NA	yes	no	NA	NA	NA	NA	NA
p.Leu10Ile	0.238006	0.759734	24	10	2	0.468084	-1.254	1.846	patho.support	NA	yes	no	NA	NA	NA	NA	CAUTION
p.Leu10Lys	-1.76316	0.750835	12	10	2	NA	NA	NA	undetermined	NA	no	no	NA	NA	NA	NA	NA
p.Leu10Met	0.438461	0.0567691	8	10	2	0.176276	-0.029	0.272	undetermined	NA	no	no	NA	NA	NA	NA	NA
p.Leu10Phe	0.827006	0.25388	16	10	2	-0.799715	-1.227	0.037	benign.support	NA	yes	no	NA	NA	NA	NA	NA
p.Leu10Pro	0.291636	0.339768	24	10	2	0.391384	-1.014	1.848	patho.support	NA	yes	no	NA	NA	NA	NA	CAUTION
p.Leu10Ser	-0.0350254	0.349017	40	10	2	1.11312	-0.014	1.42	patho.moderate	NA	no	no	NA	NA	NA	NA	NA
p.Leu10Ter	0.0181447	0.665276	20	10	2	NA	NA	NA	NA	NA	no	no	NA	NA	NA	NA	NA
p.Leu10Thr	0.144861	0.35976	20	10	2	0.666301	0.312	2.02	patho.moderate	NA	no	no	NA	NA	NA	NA	CAUTION
p.Leu10Trp	-0.174763	0.145479	8	10	2	1.77539	0.87	1.969	patho.strong	NA	no	no	NA	NA	NA	NA	NA
p.Leu10Tyr	1.00615	0.24361	12	10	2	-1.1495	-1.223	-0.335	benign.strong	NA	no	no	NA	NA	NA	NA	NA
p.Leu10Val	-0.150854	0.341117	32	10	2	1.52909	-0.982	1.974	patho.strong	NA	yes	no	NA	NA	NA	NA	NA
p.Leu11=	0.739746	0.338889	36	11	2	NA	NA	NA	NA	NA	yes	no	NA	NA	NA	NA	NA
p.Leu11Ala	-0.708522	0.553014	16	11	2	0.894998	0.205	1.867	patho.support	NA	no	no	NA	NA	NA	NA	NA
p.Leu11Arg	0.10088	0.381091	36	11	2	0.762596	-1.086	1.855	patho.moderate	NA	yes	no	NA	NA	NA	NA	NA
p.Leu11Asn	0.0102973	0.0763255	8	11	2	1.05228	0.626	1.239	patho.moderate	NA	no	no	NA	NA	NA	NA	NA
p.Leu11Asp	0.605811	0.600904	12	11	2	-0.173161	-1.362	0.551	undetermined	NA	no	no	NA	NA	NA	NA	NA
p.Leu11Cys	-0.105913	0.105768	16	11	2	1.2998	0.587	1.72	patho.moderate	NA	no	no	NA	NA	NA	NA	NA
p.Leu11Gln	0.601646	0.506357	12	11	2	-0.164582	-0.592	1.768	undetermined	NA	yes	no	NA	NA	NA	NA	NA
p.Leu11Glu	-0.170343	0.24363	8	11	2	1.71555	0.728	1.979	patho.strong	NA	no	no	NA	NA	NA	NA	NA
p.Leu11Gly	-0.258684	0.730522	28	11	2	1.96674	-0.449	1.761	patho.strong	NA	no	no	NA	NA	NA	NA	NA
p.Leu11His	-0.271434	0.111847	12	11	2	1.95503	1.347	2.022	patho.strong	NA	no	no	NA	NA	NA	NA	NA
p.Leu11Ile	0.208035	0.443403	20	11	2	0.522505	-0.442	1.977	patho.support	NA	no	no	NA	NA	NA	NA	CAUTION
p.Leu11Lys	0.37935838333926297	0.0929986	4	11	1	NA	NA	NA	NA	NA	no	no	NA	NA	NA	NA	NA
p.Leu11Met	0.0247091	0.0806066	8	11	2	1.03871	0.696	1.133	patho.moderate	NA	yes	no	NA	NA	NA	NA	NA
p.Leu11Phe	0.127011	0.0612168	16	11	2	0.701512	0.601	1.052	patho.moderate	NA	no	no	NA	NA	NA	NA	NA
p.Leu11Pro	0.465716	0.291088	24	11	2	0.114763	0.105	1.645	undetermined	NA	yes	no	NA	NA	NA	NA	NA
p.Leu11Ser	0.169552	0.340481	48	11	2	0.603453	0.325	1.405	patho.support	NA	no	no	NA	NA	NA	NA	CAUTION
p.Leu11Ter	-0.79835	0.624509	20	11	2	NA	NA	NA	NA	NA	no	no	NA	NA	NA	NA	NA
p.Leu11Thr	-0.0406207	0.65068	28	11	2	1.12294	-1.01	1.6	patho.moderate	NA	no	no	NA	NA	NA	NA	CAUTION
p.Leu11Trp	0.256143	0.0831672	8	11	2	0.438421	0.325	0.433	patho.support	NA	no	no	NA	NA	NA	NA	NA
p.Leu11Tyr	-0.339051	0.398236	16	11	2	1.87863	0.427	1.73	patho.strong	NA	no	no	NA	NA	NA	NA	NA
p.Leu11Val	0.213149	0.499385	32	11	2	0.512735	-0.405	1.66	patho.support	NA	yes	no	NA	NA	NA	NA	CAUTION
p.Arg12=	1.23402	1.03203	32	12	2	NA	NA	NA	NA	NA	yes	no	NA	NA	NA	NA	NA
p.Arg12Ala	-0.913736	0.556219	16	12	2	0	-0.208	1.764	undetermined	NA	no	no	NA	NA	NA	NA	NA
p.Arg12Asp	-0.769871	0.142517	12	12	2	0.341	0	1.778	undetermined	NA	no	no	NA	NA	NA	NA	NA
p.Arg12Cys	-0.448218	0.525487	16	12	2	1.69932	0	1.797	patho.strong	NA	no	no	NA	NA	NA	NA	NA
p.Arg12Gln	-1.11165	0.887556	12	12	2	0	0	1.83	undetermined	NA	no	no	NA	NA	NA	NA	NA
p.Arg12Glu	-0.462651	0.901567	8	12	2	1.67343	-1.093	1.535	patho.strong	NA	no	no	NA	NA	NA	NA	NA
p.Arg12His	-0.210673	0.157044	8	12	2	2.00742	1.178	1.965	patho.strong	NA	no	no	NA	NA	NA	NA	NA
p.Arg12Ile	-0.463846	0.247327	16	12	2	1.67114	0.972	2.016	patho.strong	NA	no	no	NA	NA	NA	NA	NA
p.Arg12Leu	0.41889	0.691488	36	12	2	0.21968	-1.233	1.849	undetermined	NA	no	no	NA	NA	NA	NA	NA
p.Arg12Lys	1.8369	0.656036	8	12	2	0	-1.284	0	undetermined	NA	yes	no	NA	NA	NA	NA	NA
p.Arg12Met	0.457228	0.0630304	8	12	2	0.133303	-0.06	0.27	undetermined	NA	yes	no	NA	NA	NA	NA	NA
p.Arg12Phe	-0.62599	0.184415	16	12	2	1.26689	0	1.806	patho.moderate	NA	no	no	NA	NA	NA	NA	NA
p.Arg12Pro	0.18678	0.168101	8	12	2	0.565104	0.303	0.963	patho.support	NA	no	no	NA	NA	NA	NA	NA
p.Arg12Ser	-0.0905344	0.471768	44	12	2	1.24824	-0.738	1.893	patho.moderate	NA	yes	no	NA	NA	NA	NA	NA
p.Arg12Ter	-0.149347	0.793288	20	12	2	NA	NA	NA	NA	NA	no	no	NA	NA	NA	NA	NA
p.Arg12Thr	-0.392716	0.205757	16	12	2	1.79366	0.253	1.966	patho.strong	NA	yes	no	NA	NA	NA	NA	NA
p.Arg12Trp	-0.0188909	0.0966649	8	12	2	1.08791	0.84	1.981	patho.moderate	NA	yes	no	NA	NA	NA	NA	NA
p.Arg12Tyr	-0.190948	0.226531	12	12	2	2.02436	0.56	1.976	patho.strong	NA	no	no	NA	NA	NA	NA	NA
p.Arg12Val	0.441872	0.518906	24	12	2	0.167925	-1.024	0.316	undetermined	NA	no	no	NA	NA	NA	NA	NA
p.Arg12Gly	0.41506	0.411075	28	12	2	0.228506	-1.204	1.216	undetermined	P/LP	yes	no	NA	NA	NA	NA	NA
p.Leu13=	0.920174	0.51649	40	13	2	NA	NA	NA	NA	NA	yes	no	NA	NA	NA	NA	NA
p.Leu13Ala	0.273472	0.207427	24	13	2	0.413485	-0.411	1.399	patho.support	NA	no	no	NA	NA	NA	NA	NA
p.Leu13Arg	1.35844	0.448467	40	13	2	-1.23966	-1.512	-0.155	benign.strong	NA	yes	no	NA	NA	NA	NA	NA
p.Leu13Asn	-0.209441	0.117232	12	13	2	2.00858	1.19	1.99	patho.strong	NA	no	no	NA	NA	NA	NA	NA
p.Leu13Asp	-0.291379	1.06576	16	13	2	1.9349	-0.279	1.03	patho.strong	NA	no	no	NA	NA	NA	NA	CAUTION
p.Leu13Cys	0.260302	0.637386	16	13	2	0.432263	-1.474	1.061	patho.support	NA	no	no	NA	NA	NA	NA	CAUTION
p.Leu13Gln	0.367582	0.30012	4	13	1	NA	NA	NA	NA	NA	yes	no	NA	NA	NA	NA	NA
p.Leu13Glu	0.78985	0.0526524	4	13	1	NA	NA	NA	NA	NA	no	no	NA	NA	NA	NA	NA
p.Leu13Gly	-0.0938723	0.533505	32	13	2	1.25876	-0.329	1.849	patho.moderate	NA	no	no	NA	NA	NA	NA	NA
p.Leu13His	0.356798	0.15749	12	13	2	0.320958	0.018	0.634	patho.support	NA	no	no	NA	NA	NA	NA	CAUTION
p.Leu13Ile	0.695439	0.258254	16	13	2	-0.358735	-1.245	0.095	benign.support	NA	no	no	NA	NA	NA	NA	CAUTION
p.Leu13Met	1.2316	0.273082	8	13	2	-1.19351	-1.501	-0.233	benign.strong	NA	yes	no	NA	NA	NA	NA	NA
p.Leu13Phe	1.11068	0.368211	16	13	2	-1.25275	-1.3	-0.211	benign.strong	NA	no	no	NA	NA	NA	NA	NA
p.Leu13Ser	-0.217263	0.585582	44	13	2	2.0018	0.152	1.979	patho.strong	NA	no	no	NA	NA	NA	NA	NA
p.Leu13Ter	0.29582	0.508665	16	13	2	NA	NA	NA	NA	NA	no	no	NA	NA	NA	NA	NA
p.Leu13Thr	0.418072	0.364815	16	13	2	0.221559	-0.542	1.639	undetermined	NA	no	no	NA	NA	NA	NA	NA
p.Leu13Trp	0.425328	0.0789672	8	13	2	0.205258	-0.114	0.391	undetermined	NA	no	no	NA	NA	NA	NA	NA
p.Leu13Tyr	1.42343	0.60772	12	13	2	-1.3392	-1.328	0	benign.strong	NA	no	no	NA	NA	NA	NA	NA
p.Leu13Val	0.593308	0.482256	32	13	2	-0.147722	-0.953	1.021	undetermined	NA	yes	no	NA	NA	NA	NA	NA
p.Leu13Pro	0.274794	0.300524	24	13	2	0.411725	-0.717	1.504	patho.support	VUS	yes	no	PS3_supp+PM3_mod+PM2_supp+PP3+PP4_supp	Yes	LP	Yes	CAUTION
p.His14=	-0.145371	1.05497	4	14	1	NA	NA	NA	NA	NA	yes	no	NA	NA	NA	NA	NA
p.His14Ala	-0.043391	0.0902102	8	14	2	1.12792	1.042	1.497	patho.moderate	NA	no	no	NA	NA	NA	NA	NA
p.His14Arg	-0.348078	0.51186	36	14	2	1.86681	0	1.739	patho.strong	NA	yes	no	NA	NA	NA	NA	NA
p.His14Asn	1.68318	0.103252	8	14	2	-0.138413	-1.518	0	benign.support	NA	yes	no	NA	NA	NA	NA	NA
p.His14Asp	-0.577277	0.093636	8	14	2	1.40081	0.882	1.64	patho.strong	NA	yes	no	NA	NA	NA	NA	NA
p.His14Cys	-0.236469	0.347687	16	14	2	1.98719	0	1.55	patho.strong	NA	no	no	NA	NA	NA	NA	NA
p.His14Gln	0.143696	0.279726	12	14	2	0.668491	-0.351	1.924	patho.moderate	NA	yes	no	NA	NA	NA	NA	NA
p.His14Glu	-1.26941	0.549725	8	14	2	0	0	0.514	undetermined	NA	no	no	NA	NA	NA	NA	NA
p.His14Gly	0.338093	0.245738	20	14	2	0.340039	-1.059	0.932	patho.support	NA	no	no	NA	NA	NA	NA	CAUTION
p.His14Ile	-0.17956	0.471681	20	14	2	1.85329	-0.172	1.954	patho.strong	NA	no	no	NA	NA	NA	NA	NA
p.His14Leu	-0.15273	0.309931	48	14	2	1.54335	-0.112	2.011	patho.strong	NA	yes	no	NA	NA	NA	NA	NA
p.His14Met	-0.839634	0.26718	8	14	2	0	0	1.731	undetermined	NA	no	no	NA	NA	NA	NA	NA
p.His14Phe	0.561359	0.319553	16	14	2	-0.0827802	-1.011	1.334	undetermined	NA	no	no	NA	NA	NA	NA	NA
p.His14Ser	0.00226487	0.489114	44	14	2	1.06005	-0.894	1.751	patho.moderate	NA	no	no	NA	NA	NA	NA	NA
p.His14Ter	-0.527476	0.570587	24	14	2	NA	NA	NA	NA	NA	no	no	NA	NA	NA	NA	NA
p.His14Thr	0.311519	0.102448	16	14	2	0.368231	0.048	0.52	patho.support	NA	no	no	NA	NA	NA	NA	NA
p.His14Trp	0.335405	0.0942574	8	14	2	0.34293	0.04	0.421	patho.support	NA	no	no	NA	NA	NA	NA	NA
p.His14Tyr	0.888294	0.309979	16	14	2	-0.919747	-1.252	-0.385	benign.support	NA	yes	no	NA	NA	NA	NA	NA
p.His14Val	-0.237621	0.391606	28	14	2	1.98621	0.042	2.019	patho.strong	NA	no	no	NA	NA	NA	NA	NA
p.His14Pro	-0.256069	0.643381	28	14	2	1.96906	-0.247	1.978	patho.strong	VUS	yes	no	PS3_strong+PM2_supp+PM1_supp	Yes	LP	Yes	NA
p.Arg15=	0.86013	0.74165	32	15	2	NA	NA	NA	NA	NA	yes	no	NA	NA	NA	NA	NA
p.Arg15Ala	-0.22247	0.318309	8	15	1	NA	NA	NA	NA	NA	no	no	NA	NA	NA	NA	NA
p.Arg15Asp	0.279293	0.286447	12	15	2	0.406026	-0.679	1.577	patho.support	NA	no	no	NA	NA	NA	NA	CAUTION
p.Arg15Gln	0.44996	0.0671569	8	15	2	0.149489	-0.098	0.361	undetermined	NA	no	no	NA	NA	NA	NA	NA
p.Arg15Ile	0.485615	0.747946	20	15	2	0.0723495	-1.21	1.517	undetermined	NA	no	no	NA	NA	NA	NA	NA
p.Arg15Lys	-1.95285	0.167743	4	15	1	NA	NA	NA	NA	NA	no	no	NA	NA	NA	NA	NA
p.Arg15Met	0.111869	0.105627	8	15	2	0.735722	0.631	1.049	patho.moderate	NA	no	no	NA	NA	NA	NA	NA
p.Arg15Phe	0.039622	0.607872	16	15	2	0.980397	0.034	1.991	patho.moderate	NA	no	no	NA	NA	NA	NA	CAUTION
p.Arg15Pro	-0.372955	1.03785	24	15	2	1.82909	0	1.944	patho.strong	NA	yes	no	NA	NA	NA	NA	CAUTION
p.Arg15Ser	-0.052506	0.746403	40	15	2	1.14677	-1.078	1.331	patho.moderate	NA	yes	no	NA	NA	NA	NA	CAUTION
p.Arg15Ter	0.412337	0.615241	8	15	1	NA	NA	NA	NA	NA	no	no	NA	NA	NA	NA	NA
p.Arg15Thr	0.316448	0.233821	12	15	2	0.363051	-0.193	1.126	patho.support	NA	no	no	NA	NA	NA	NA	CAUTION
p.Arg15Trp	0.0451934	0.0585371	8	15	2	0.952174	0.836	1.103	patho.moderate	NA	no	no	NA	NA	NA	NA	NA
p.Arg15Tyr	-0.903742	0.215948	8	15	2	0	0	1.37	undetermined	NA	no	no	NA	NA	NA	NA	NA
p.Arg15Val	0.054355	0.603866	28	15	2	0.911144	-0.102	1.973	patho.moderate	NA	no	no	NA	NA	NA	NA	CAUTION
p.Arg15Cys	-0.257241	0.16983	16	15	2	1.96797	0.9	2.004	patho.strong	P/LP	yes	no	PS3_strong+PP4_mod+PM2_supp+PP3+PM5_mod	No	P	NA	NA
p.Arg15Gly	-0.348906	0.318666	28	15	2	1.86568	0.152	1.908	patho.strong	P/LP	yes	no	PS3_strong+PM2_supp+PP3+PM5_mod	No	LP	NA	NA
p.Arg15His	-0.146176	0.190281	12	15	2	1.4959	0.233	2.009	patho.strong	P/LP	yes	no	PS3_strong+PM3_mod+PM2_supp+PP3+PM5_mod+PP4_mod	No	P	NA	NA
p.Arg15Leu	0.370027	0.320337	44	15	2	0.308043	-0.327	1.534	patho.support	P/LP	yes	no	PS3_supp+PM3_mod+PM5_mod+PM2_supp+PP3+PP4_mod	No	LP	NA	CAUTION
p.Thr16=	1.50167	0.432353	24	16	2	NA	NA	NA	NA	NA	yes	no	NA	NA	NA	NA	NA
p.Thr16Asn	0.596804	0.0791121	8	16	2	-0.154745	-0.216	-0.064	undetermined	NA	no	no	NA	NA	NA	NA	NA
p.Thr16Asp	-0.128396	0.454281	16	16	2	1.39402	-0.176	1.976	patho.strong	NA	no	no	NA	NA	NA	NA	NA
p.Thr16Cys	0.226774	0.258556	16	16	2	0.487368	-0.139	1.909	patho.support	NA	no	no	NA	NA	NA	NA	NA
p.Thr16Gln	-0.474528	0.0779727	4	16	1	NA	NA	NA	NA	NA	no	no	NA	NA	NA	NA	NA
p.Thr16Glu	1.64221	0.140963	8	16	2	-0.595202	-1.358	0	benign.support	NA	no	no	NA	NA	NA	NA	NA
p.Thr16Gly	0.0399161	0.368893	28	16	2	0.978851	0.094	1.537	patho.moderate	NA	no	no	NA	NA	NA	NA	NA
p.Thr16His	-0.704062	0.842305	16	16	2	0.916461	0	1.887	patho.support	NA	no	no	NA	NA	NA	NA	NA
p.Thr16Ile	-0.0145313	0.169698	24	16	2	1.08153	0.394	1.992	patho.moderate	NA	no	no	NA	NA	NA	NA	NA
p.Thr16Leu	-0.113218	0.399563	44	16	2	1.32749	-0.74	1.998	patho.strong	NA	no	no	NA	NA	NA	NA	NA
p.Thr16Lys	-0.208038	0.314644	16	16	2	2.00988	1.032	2	patho.strong	NA	yes	no	NA	NA	NA	NA	NA
p.Thr16Phe	-0.112097	0.156217	16	16	2	1.32308	0.832	2.006	patho.strong	NA	no	no	NA	NA	NA	NA	NA
p.Thr16Pro	-0.109405	0.470547	28	16	2	1.31274	-0.222	1.969	patho.moderate	NA	yes	no	NA	NA	NA	NA	NA
p.Thr16Ser	-0.287209	0.290607	48	16	2	1.93888	0.083	1.976	patho.strong	NA	yes	no	NA	NA	NA	NA	NA
p.Thr16Ter	-0.156295	0.657081	16	16	2	NA	NA	NA	NA	NA	no	no	NA	NA	NA	NA	NA
p.Thr16Trp	-0.366194	0.0476347	4	16	1	NA	NA	NA	NA	NA	no	no	NA	NA	NA	NA	NA
p.Thr16Tyr	0.309159	0.355572	16	16	2	0.370708	-0.539	1.091	patho.support	NA	no	no	NA	NA	NA	NA	CAUTION
p.Thr16Val	0.0381103	0.394254	32	16	2	0.988448	-0.537	1.942	patho.moderate	NA	no	no	NA	NA	NA	NA	NA
p.Thr16Ala	-0.418957	0.836947	28	16	2	1.74669	0	1.874	patho.strong	P/LP	yes	no	PS3_strong+PM2_supp+PP3+PM5_supp	No	LP	NA	NA
p.Thr16Arg	-0.0166327	0.313428	32	16	2	1.08459	0.3	1.721	patho.moderate	P/LP	yes	no	PS3_mod+PM5_mod+PP4_mod+PM3_supp+PP3+PM2_supp	No	LP	NA	NA
p.Thr16Met	0.202829	0.116612	8	16	2	0.532618	0.316	0.832	patho.support	P/LP	yes	no	PS3_mod+PM2_supp+PP3+PM3_strong+PM5_mod+PP4_mod	No	P	NA	NA
p.Glu17=	0.991254	0.147294	4	17	1	NA	NA	NA	NA	NA	yes	no	NA	NA	NA	NA	NA
p.Glu17Arg	-0.438146	0.747759	36	17	2	1.7156	-0.249	1.8	patho.strong	NA	no	no	NA	NA	NA	NA	NA
p.Glu17Asn	-0.661747	0.641575	8	17	2	1.13094	-0.444	1.71	patho.moderate	NA	no	no	NA	NA	NA	NA	NA
p.Glu17Cys	-0.594585	0.371676	16	17	2	1.35389	0	1.858	patho.strong	NA	no	no	NA	NA	NA	NA	NA
p.Glu17Gln	-0.405731	0.851169	16	17	2	1.76969	-0.732	1.46	patho.strong	NA	yes	no	NA	NA	NA	NA	NA
p.Glu17Gly	-0.233331	0.706175	32	17	2	1.98978	-0.225	1.809	patho.strong	NA	yes	no	NA	NA	NA	NA	NA
p.Glu17His	0.241387	1.00164	16	17	2	0.46249	-1.203	0.85	patho.support	NA	no	no	NA	NA	NA	NA	CAUTION
p.Glu17Ile	-0.45395	0.542659	24	17	2	1.68942	0	1.943	patho.strong	NA	no	no	NA	NA	NA	NA	NA
p.Glu17Leu	0.112779	0.362277	48	17	2	0.73358	-0.849	1.865	patho.moderate	NA	no	no	NA	NA	NA	NA	NA
p.Glu17Lys	0.389198	0.185887	16	17	2	0.287938	-0.846	0.668	undetermined	NA	yes	no	NA	NA	NA	NA	NA
p.Glu17Met	0.896209	0.272641	8	17	2	-0.932884	-1.342	0.27	benign.support	NA	no	no	NA	NA	NA	NA	NA
p.Glu17Phe	-0.224471	0.247547	16	17	2	1.99666	0.619	1.957	patho.strong	NA	no	no	NA	NA	NA	NA	NA
p.Glu17Pro	-0.150561	0.341064	28	17	2	1.52692	0.154	1.983	patho.strong	NA	no	no	NA	NA	NA	NA	NA
p.Glu17Ser	-0.01995	0.231448	44	17	2	1.08948	0.683	1.991	patho.moderate	NA	no	no	NA	NA	NA	NA	NA
p.Glu17Ter	-0.270077	0.625643	24	17	2	NA	NA	NA	NA	NA	yes	no	NA	NA	NA	NA	NA
p.Glu17Thr	0.383446	0.705874	24	17	2	0.294496	-1.185	1.737	undetermined	NA	no	no	NA	NA	NA	NA	NA
p.Glu17Trp	-0.28956	0.143956	8	17	2	1.93665	1.326	1.966	patho.strong	NA	no	no	NA	NA	NA	NA	NA
p.Glu17Tyr	-0.411079	0.170263	12	17	2	1.76037	1.482	1.935	patho.strong	NA	no	no	NA	NA	NA	NA	NA
p.Glu17Val	0.0122515	0.263483	32	17	2	1.05041	0.05	1.987	patho.moderate	NA	yes	no	NA	NA	NA	NA	NA
p.Glu17Ala	0.779798	0.585345	28	17	2	-0.643062	-1.586	1.128	benign.support	VUS	yes	no	BS3_supp+PM2_supp+PP3	No	VUS	NA	CAUTION
p.Glu17Asp	1.42233	0.718196	16	17	2	-1.33658	-1.453	0.784	benign.strong	VUS	yes	no	BS3_strong+PM2_supp	No	VUS	NA	NA
p.Ile18=	0.187767	0.525282	12	18	2	NA	NA	NA	NA	NA	yes	no	NA	NA	NA	NA	NA
p.Ile18Ala	-0.708107	0.622197	20	18	2	0.897054	-0.596	1.897	patho.support	NA	no	no	NA	NA	NA	NA	NA
p.Ile18Arg	0.483044	0.277987	24	18	2	0.077774	-1.23	0.561	undetermined	NA	no	no	NA	NA	NA	NA	NA
p.Ile18Asn	-0.246728	0.454377	8	18	2	1.97813	-0.049	1.885	patho.strong	NA	yes	no	NA	NA	NA	NA	NA
p.Ile18Asp	0.751357	0.0682565	8	18	2	-0.520764	-0.882	-0.358	benign.support	NA	no	no	NA	NA	NA	NA	NA
p.Ile18Cys	-0.42569	0.0944625	12	18	2	1.73569	1.471	1.956	patho.strong	NA	no	no	NA	NA	NA	NA	NA
p.Ile18Gln	-0.12569	0.0698516	4	18	1	NA	NA	NA	NA	NA	no	no	NA	NA	NA	NA	NA
p.Ile18Glu	0.682019	0.300583	12	18	2	-0.328584	-1.234	0.302	benign.support	NA	no	no	NA	NA	NA	NA	CAUTION
p.Ile18Gly	0.377553	0.284441	8	18	2	0.300509	-0.211	1.229	undetermined	NA	no	no	NA	NA	NA	NA	NA
p.Ile18His	0.614356	0.354647	16	18	2	-0.19077	-1.431	1.06	undetermined	NA	no	no	NA	NA	NA	NA	NA
p.Ile18Leu	0.303569	0.568767	48	18	2	0.377241	-1.256	1.35	patho.support	NA	yes	no	NA	NA	NA	NA	CAUTION
p.Ile18Lys	0.218795	0.827896	16	18	2	0.502117	-0.84	1.585	patho.support	NA	no	no	NA	NA	NA	NA	CAUTION
p.Ile18Phe	0.0176021	0.19525	16	18	2	1.04535	0.614	1.907	patho.moderate	NA	yes	no	NA	NA	NA	NA	NA
p.Ile18Pro	-0.146103	0.301619	20	18	2	1.4954	0.115	1.999	patho.strong	NA	no	no	NA	NA	NA	NA	NA
p.Ile18Ser	0.138357	0.477842	44	18	2	0.678673	-0.822	1.957	patho.moderate	NA	yes	no	NA	NA	NA	NA	CAUTION
p.Ile18Ter	0.0519359	0.703502	16	18	2	NA	NA	NA	NA	NA	no	no	NA	NA	NA	NA	NA
p.Ile18Thr	-0.194156	0.664505	20	18	2	2.02183	-0.619	1.783	patho.strong	NA	yes	no	NA	NA	NA	NA	NA
p.Ile18Trp	0.00284466	0.153841	8	18	2	1.05949	0.428	1.58	patho.moderate	NA	no	no	NA	NA	NA	NA	NA
p.Ile18Tyr	-0.478763	0.274696	16	18	2	1.6404	0.762	1.856	patho.strong	NA	no	no	NA	NA	NA	NA	NA
p.Ile18Val	-0.09199	0.314953	32	18	2	1.25279	0.373	1.916	patho.moderate	NA	yes	no	NA	NA	NA	NA	NA
p.Ile18Met	0.40895	0.131779	8	18	2	0.243501	-0.344	0.486	undetermined	P/LP	yes	no	NA	NA	NA	NA	NA
p.Ala19=	0.904086	0.313003	24	19	2	NA	NA	NA	NA	NA	yes	no	NA	NA	NA	NA	NA
p.Ala19Arg	0.347759	0.55324	32	19	2	0.329588	-1.434	1.693	patho.support	NA	no	no	NA	NA	NA	NA	CAUTION
p.Ala19Asp	0.412231	0.591866	16	19	2	0.235271	-1.228	1.631	undetermined	NA	no	no	NA	NA	NA	NA	NA
p.Ala19Cys	0.605426	0.304186	16	19	2	-0.172362	-0.984	1.102	undetermined	NA	no	no	NA	NA	NA	NA	NA
p.Ala19Gln	-1.0288	0.173149	12	19	2	0	0	0.449	undetermined	NA	no	no	NA	NA	NA	NA	NA
p.Ala19Glu	0.51266	0.426111	16	19	2	0.0184343	-1.215	0.313	undetermined	NA	yes	no	NA	NA	NA	NA	NA
p.Ala19Gly	0.563215	0.333752	24	19	2	-0.0867403	-0.696	0.773	undetermined	NA	yes	no	NA	NA	NA	NA	NA
p.Ala19His	0.193909	0.271579	16	19	2	0.550404	0.103	1.749	patho.support	NA	no	no	NA	NA	NA	NA	NA
p.Ala19Ile	-0.332596	0.569865	20	19	2	1.88654	0.079	1.917	patho.strong	NA	no	no	NA	NA	NA	NA	NA
p.Ala19Leu	0.052295	0.271686	44	19	2	0.919956	0.498	1.901	patho.moderate	NA	no	no	NA	NA	NA	NA	NA
p.Ala19Lys	0.837873	1.14316	12	19	2	-0.821602	-1.236	1.431	benign.support	NA	no	no	NA	NA	NA	NA	CAUTION
p.Ala19Met	1.89558	0.101629	4	19	1	NA	NA	NA	NA	NA	no	no	NA	NA	NA	NA	NA
p.Ala19Phe	0.0254303	0.205726	16	19	2	1.03804	0.534	2.015	patho.moderate	NA	no	no	NA	NA	NA	NA	NA
p.Ala19Pro	-0.228315	0.43829	32	19	2	1.99375	0.366	1.98	patho.strong	NA	yes	no	NA	NA	NA	NA	NA
p.Ala19Ser	0.920801	0.607973	44	19	2	-0.97424	-1.405	1.374	benign.strong	NA	yes	no	NA	NA	NA	NA	CAUTION
p.Ala19Ter	-0.642814	0.450527	12	19	2	NA	NA	NA	NA	NA	no	no	NA	NA	NA	NA	NA
p.Ala19Trp	-0.289919	0.0986982	8	19	2	1.93631	1.236	2.005	patho.strong	NA	no	no	NA	NA	NA	NA	NA
p.Ala19Tyr	-2.20233	0.583763	12	19	2	NA	NA	NA	undetermined	NA	no	no	NA	NA	NA	NA	NA
p.Ala19Val	-0.0384292	0.33225	32	19	2	1.11906	0.292	1.863	patho.moderate	NA	yes	no	NA	NA	NA	NA	NA
p.Ala19Thr	-0.101827	0.306163	24	19	2	1.28528	0.492	1.89	patho.moderate	VUS	yes	no	PS3_mod+PM2_supp+PP4_mod+PP3+PM3_mod	Yes	LP	No	NA
p.Val20=	0.536904	0.406406	24	20	2	NA	NA	NA	NA	NA	yes	no	NA	NA	NA	NA	NA
p.Val20Ala	-0.889147	0.637804	24	20	2	0	0.174	1.94	undetermined	NA	yes	no	NA	NA	NA	NA	NA
p.Val20Arg	-0.283095	0.694474	36	20	2	1.94304	-0.94	1.989	patho.strong	NA	no	no	NA	NA	NA	NA	NA
p.Val20Asn	-0.0183023	0.17576	8	20	2	1.08704	0.281	1.642	patho.moderate	NA	no	no	NA	NA	NA	NA	NA
p.Val20Asp	0.0603808	0.264129	16	20	2	0.886552	0.295	0.687	patho.moderate	NA	no	no	NA	NA	NA	NA	NA
p.Val20Cys	-0.980746	0.0932242	4	20	1	NA	NA	NA	NA	NA	no	no	NA	NA	NA	NA	NA
p.Val20Gln	-0.250052	0.257606	12	20	2	1.97499	0.561	1.951	patho.strong	NA	no	no	NA	NA	NA	NA	NA
p.Val20Glu	-1.25743	0.122722	8	20	2	0	0	0	undetermined	NA	yes	no	NA	NA	NA	NA	NA
p.Val20Gly	-0.208328	0.362026	20	20	2	2.00961	-0.011	2.011	patho.strong	NA	yes	no	NA	NA	NA	NA	NA
p.Val20His	-0.433305	0.0671508	4	20	1	NA	NA	NA	NA	NA	no	no	NA	NA	NA	NA	NA
p.Val20Ile	1.30601	0.535461	16	20	2	-1.21007	-1.564	0.041	benign.strong	NA	no	no	NA	NA	NA	NA	NA
p.Val20Leu	0.278363	0.317187	32	20	2	0.407133	-0.924	1.682	patho.support	NA	yes	no	NA	NA	NA	NA	CAUTION
p.Val20Lys	-0.579079	0.165288	8	20	2	1.39629	0.519	1.713	patho.strong	NA	no	no	NA	NA	NA	NA	NA
p.Val20Met	0.62165	0.341186	8	20	2	-0.203331	-0.768	0.98	undetermined	NA	yes	no	NA	NA	NA	NA	NA
p.Val20Phe	0.146327	0.0772476	16	20	2	0.663559	0.417	0.847	patho.moderate	NA	no	no	NA	NA	NA	NA	NA
p.Val20Pro	0.183613	0.628181	24	20	2	0.571791	-0.569	1.969	patho.support	NA	no	no	NA	NA	NA	NA	CAUTION
p.Val20Ser	-0.474498	0.422032	40	20	2	1.64961	0	1.912	patho.strong	NA	no	no	NA	NA	NA	NA	NA
p.Val20Ter	-0.253463	0.43115	24	20	2	NA	NA	NA	NA	NA	no	no	NA	NA	NA	NA	NA
p.Val20Thr	0.0422109	0.33999	24	20	2	0.96701	-0.901	1.964	patho.moderate	NA	no	no	NA	NA	NA	NA	NA
p.Val20Trp	0.633431	0.118857	8	20	2	-0.222923	-0.539	0.108	undetermined	NA	no	no	NA	NA	NA	NA	NA
p.Val20Tyr	0.662353	0.422636	16	20	2	-0.283134	-1.508	0.493	undetermined	NA	no	no	NA	NA	NA	NA	NA
p.Ala21=	0.444307	0.329266	24	21	2	NA	NA	NA	NA	NA	yes	no	NA	NA	NA	NA	NA
p.Ala21Arg	0.00134292	0.602531	36	21	2	1.06096	-0.124	2.009	patho.moderate	NA	no	no	NA	NA	NA	NA	CAUTION
p.Ala21Asn	0.540231	0.181381	8	21	2	-0.0370829	-0.355	0.015	undetermined	NA	no	no	NA	NA	NA	NA	NA
p.Ala21Asp	-0.730211	0.380495	16	21	2	0.766528	0	1.611	patho.support	NA	yes	no	NA	NA	NA	NA	NA
p.Ala21Cys	0.675458	0.390592	16	21	2	-0.312896	-1.194	0.968	benign.support	NA	no	no	NA	NA	NA	NA	CAUTION
p.Ala21Gln	-0.205271	0.338994	12	21	2	2.0124	0.164	1.953	patho.strong	NA	no	no	NA	NA	NA	NA	NA
p.Ala21Glu	0.657378	0.372396	16	21	2	-0.272304	-1.226	1.299	undetermined	NA	no	no	NA	NA	NA	NA	NA
p.Ala21Gly	0.0519298	0.539619	32	21	2	0.921541	-0.941	1.944	patho.moderate	NA	yes	no	NA	NA	NA	NA	CAUTION
p.Ala21His	0.216217	0.215522	16	21	2	0.506945	0.244	1.838	patho.support	NA	no	no	NA	NA	NA	NA	NA
p.Ala21Ile	-0.075318	0.148878	16	21	2	1.20407	0.552	1.879	patho.moderate	NA	no	no	NA	NA	NA	NA	NA
p.Ala21Leu	-0.190439	0.29784	48	21	2	2.02475	0.398	1.992	patho.strong	NA	no	no	NA	NA	NA	NA	NA
p.Ala21Met	0.432071	0.191321	8	21	2	0.191277	-0.125	0.919	undetermined	NA	no	no	NA	NA	NA	NA	NA
p.Ala21Phe	-0.0678946	0.17908	16	21	2	1.18442	0.929	2.008	patho.moderate	NA	no	no	NA	NA	NA	NA	NA
p.Ala21Pro	0.124943	0.701808	28	21	2	0.706021	-1.036	1.243	patho.moderate	NA	yes	no	NA	NA	NA	NA	CAUTION
p.Ala21Ser	0.046393440080206703	0.326418	36	21	2	0.946492	0.316	1.908	patho.moderate	NA	yes	no	NA	NA	NA	NA	NA
p.Ala21Ter	-0.148736	0.328738	16	21	2	NA	NA	NA	NA	NA	no	no	NA	NA	NA	NA	NA
p.Ala21Thr	-0.00845793	0.327823	24	21	2	1.0728	-0.17	2.001	patho.moderate	NA	yes	no	NA	NA	NA	NA	NA
p.Ala21Trp	-0.574042	0.143798	8	21	2	1.40874	1.122	1.936	patho.strong	NA	no	no	NA	NA	NA	NA	NA
p.Ala21Tyr	0.166222	0.293332	16	21	2	0.61161	0.012	0.782	patho.support	NA	no	no	NA	NA	NA	NA	NA
p.Ala21Val	0.277597	0.234791	32	21	2	0.40804525377927803	-0.951	1.808	patho.support	P/LP	yes	no	PS3_supp+PP4_mod+PM3_mod+PM2_supp+PP3	No	LP	NA	CAUTION
p.Val22=	0.861738	0.465735	24	22	2	NA	NA	NA	NA	NA	yes	no	NA	NA	NA	NA	NA
p.Val22Ala	0.0735786	0.404477	32	22	2	0.840063	-0.519	1.984	patho.moderate	NA	yes	no	NA	NA	NA	NA	NA
p.Val22Arg	0.527938	0.830237	36	22	2	-0.0106556	-1.23	0.704	undetermined	NA	no	no	NA	NA	NA	NA	NA
p.Val22Asn	-0.129728	0.442226	8	22	1	NA	NA	NA	NA	NA	no	no	NA	NA	NA	NA	NA
p.Val22Asp	-0.244974	0.347052	12	22	2	1.97974	0.25	1.898	patho.strong	NA	no	no	NA	NA	NA	NA	NA
p.Val22Cys	-0.0794302	0.0634351	12	22	2	1.21545	1.066	1.273	patho.moderate	NA	no	no	NA	NA	NA	NA	NA
p.Val22Glu	-1.02869	0.946881	12	22	2	0	0	1.435	undetermined	NA	yes	no	NA	NA	NA	NA	NA
p.Val22His	0.156832	0.0486459	8	22	2	0.635676	0.452	0.826	patho.support	NA	no	no	NA	NA	NA	NA	NA
p.Val22Ile	1.57264	0.546878	20	22	2	-1.20879	-1.455	0	benign.support	NA	no	no	NA	NA	NA	NA	NA
p.Val22Leu	0.486989	0.636804	48	22	2	0.0694538	-1.446	1.049	undetermined	NA	yes	no	NA	NA	NA	NA	NA
p.Val22Lys	-1.05236	0.0713565	4	22	1	NA	NA	NA	NA	NA	no	no	NA	NA	NA	NA	NA
p.Val22Met	-0.504717	0.173985	8	22	2	1.5852	0.3	1.971	patho.strong	NA	yes	no	NA	NA	NA	NA	NA
p.Val22Phe	-0.0602688	0.129339	16	22	2	1.16529	0.848	1.555	patho.moderate	NA	no	no	NA	NA	NA	NA	NA
p.Val22Pro	-0.118073	0.695126	32	22	2	1.34731	-0.679	2.01	patho.strong	NA	no	no	NA	NA	NA	NA	CAUTION
p.Val22Ser	-0.103142	0.511733	40	22	2	1.28988	0.39	2.006	patho.moderate	NA	no	no	NA	NA	NA	NA	NA
p.Val22Ter	0.21287	0.424713	24	22	2	NA	NA	NA	NA	NA	no	no	NA	NA	NA	NA	NA
p.Val22Thr	-0.011199	0.23118	8	22	2	1.07672	0.635	1.703	patho.moderate	NA	no	no	NA	NA	NA	NA	NA
p.Val22Trp	-0.0928824	0.0889595	4	22	1	NA	NA	NA	NA	NA	no	no	NA	NA	NA	NA	NA
p.Val22Tyr	-0.0365046	0.389185	16	22	2	1.11569	0.035	1.866	patho.moderate	NA	no	no	NA	NA	NA	NA	NA
p.Val22Gly	-0.0563895	0.389637	32	22	2	1.15592	-0.119	1.891	patho.moderate	VUS	yes	no	PS3_mod+PP3+PM2_supp	No	VUS	NA	NA
p.Asp23Ala	-0.239674	0.372494	28	23	2	1.98445	0.077	1.865	patho.strong	NA	yes	no	NA	NA	NA	NA	NA
p.Asp23Arg	-0.0794855	0.476479	32	23	2	1.21561	0.072	1.91	patho.moderate	NA	no	no	NA	NA	NA	NA	NA
p.Asp23Cys	-0.0222304	0.104675	16	23	2	1.09288	0.624	1.903	patho.moderate	NA	no	no	NA	NA	NA	NA	NA
p.Asp23Gln	-0.673075	0.460719	12	23	2	1.07385	0	1.941	patho.moderate	NA	no	no	NA	NA	NA	NA	NA
p.Asp23Glu	1.01839	0.714514	16	23	2	-1.16398	-1.36	0.514	benign.strong	NA	yes	no	NA	NA	NA	NA	CAUTION
p.Asp23His	1.32967	0.0345974	8	23	2	-1.22185	-1.278	-1.205	benign.strong	NA	yes	no	NA	NA	NA	NA	NA
p.Asp23Ile	0.12485	0.621215	24	23	2	0.706226	-1.129	1.764	patho.moderate	NA	no	no	NA	NA	NA	NA	CAUTION
p.Asp23Leu	-0.372357	0.545715	48	23	2	1.8301	0	1.924	patho.strong	NA	no	no	NA	NA	NA	NA	NA
p.Asp23Lys	-0.338677	0.0732481	8	23	2	1.8791	1.755	1.967	patho.strong	NA	no	no	NA	NA	NA	NA	NA
p.Asp23Met	0.26679	0.36461	8	23	2	0.422689	-0.728	1.945	patho.support	NA	no	no	NA	NA	NA	NA	CAUTION
p.Asp23Phe	0.300035	0.211511	16	23	2	0.381434	-0.103	0.58	patho.support	NA	no	no	NA	NA	NA	NA	CAUTION
p.Asp23Pro	-0.613447	0.432288	16	23	2	1.30311	0	1.888	patho.moderate	NA	no	no	NA	NA	NA	NA	NA
p.Asp23Ser	0.0409646	0.228049	44	23	2	0.973394	0.404	2.002	patho.moderate	NA	no	no	NA	NA	NA	NA	NA
p.Asp23Ter	-0.422852	0.313599	16	23	2	NA	NA	NA	NA	NA	no	no	NA	NA	NA	NA	NA
p.Asp23Thr	-0.174224	0.0852471	8	23	2	1.76756	1.089	1.987	patho.strong	NA	no	no	NA	NA	NA	NA	NA
p.Asp23Trp	-1.00013	0.213575	8	23	2	0	0	0.551	undetermined	NA	no	no	NA	NA	NA	NA	NA
p.Asp23Tyr	-0.199301	0.282911	16	23	2	2.0176	0.443	1.915	patho.strong	NA	yes	no	NA	NA	NA	NA	NA
p.Asp23Val	-0.286368	0.297669	32	23	2	1.93967	0.459	1.999	patho.strong	NA	yes	no	NA	NA	NA	NA	NA
p.Asp23Asn	-0.302657	1.10988	16	23	2	1.92332	-0.706	0.352	patho.strong	VUS	yes	no	PS3_strong+PM2_supp	No	VUS	NA	CAUTION
p.Asp23Gly	0.0309529	0.520474	32	23	2	1.02094	-0.767	1.346	patho.moderate	VUS	yes	no	PS3_mod+PP3+PM2_supp	No	VUS	NA	CAUTION
p.Ser24=	1.18473	0.468989	36	24	2	NA	NA	NA	NA	NA	yes	no	NA	NA	NA	NA	NA
p.Ser24Ala	-0.0274685	0.746416	24	24	2	1.10082	0	1	patho.moderate	NA	no	no	NA	NA	NA	NA	CAUTION
p.Ser24Arg	0.23853	0.826967	32	24	2	0.467215	-0.941	1.852	patho.support	NA	yes	no	NA	NA	NA	NA	CAUTION
p.Ser24Asp	0.577324	0.0781547	12	24	2	-0.116296	-0.432	0.182	undetermined	NA	no	no	NA	NA	NA	NA	NA
p.Ser24Cys	0.657614	0.0884772	16	24	2	-0.272812	-0.507	-0.031	undetermined	NA	yes	no	NA	NA	NA	NA	NA
p.Ser24Gln	-0.0655928	0.176739	8	24	2	1.17854	0.865	2.019	patho.moderate	NA	no	no	NA	NA	NA	NA	NA
p.Ser24Glu	0.660752	0.116815	4	24	1	NA	NA	NA	NA	NA	no	no	NA	NA	NA	NA	NA
p.Ser24Gly	0.358471	0.262848	24	24	2	0.319346	-0.09	1.088	patho.support	NA	yes	no	NA	NA	NA	NA	CAUTION
p.Ser24His	-0.0301509	0.214703	8	24	1	NA	NA	NA	NA	NA	no	no	NA	NA	NA	NA	NA
p.Ser24Ile	0.12296	0.147204	24	24	2	0.710388	0.249	1.764	patho.moderate	NA	yes	no	NA	NA	NA	NA	NA
p.Ser24Leu	-0.158756	0.403359	44	24	2	1.59348	0	1.975	patho.strong	NA	no	no	NA	NA	NA	NA	NA
p.Ser24Lys	1.6148	0.0991046	4	24	1	NA	NA	NA	NA	NA	no	no	NA	NA	NA	NA	NA
p.Ser24Met	1.04196	0.340807	8	24	2	-1.1939	-1.413	-0.47	benign.strong	NA	no	no	NA	NA	NA	NA	NA
p.Ser24Phe	0.0274464	0.255378	16	24	2	1.03298	0.107	1.943	patho.moderate	NA	no	no	NA	NA	NA	NA	NA
p.Ser24Pro	-0.245974	0.317677	24	24	2	1.97882	0.538	1.95	patho.strong	NA	no	no	NA	NA	NA	NA	NA
p.Ser24Ter	0.118781	0.274458	20	24	2	NA	NA	NA	NA	NA	no	no	NA	NA	NA	NA	NA
p.Ser24Thr	-0.0952363	0.276134	8	24	2	1.26316	0.292	1.954	patho.moderate	NA	yes	no	NA	NA	NA	NA	NA
p.Ser24Trp	-0.0451261	0.217148	8	24	2	1.13109	0.514	1.828	patho.moderate	NA	no	no	NA	NA	NA	NA	NA
p.Ser24Tyr	0.463222	0.16915	16	24	2	0.120176	-0.334	0.598	undetermined	NA	no	no	NA	NA	NA	NA	NA
p.Ser24Val	0.582429	0.352276	32	24	2	-0.126228	-1.322	0.477	undetermined	NA	no	no	NA	NA	NA	NA	NA
p.Ala25=	0.708454	0.417627	20	25	2	NA	NA	NA	NA	NA	yes	no	NA	NA	NA	NA	NA
p.Ala25Arg	0.336741	0.712542	32	25	2	0.341494	-1.202	1.538	patho.support	NA	no	no	NA	NA	NA	NA	CAUTION
p.Ala25Asn	-1.10673	0.255326	8	25	2	0	0	0	undetermined	NA	no	no	NA	NA	NA	NA	NA
p.Ala25Asp	0.296889	0.0720522	8	25	2	0.385163	0.146	0.528	patho.support	NA	yes	no	NA	NA	NA	NA	NA
p.Ala25Cys	0.492519	0.168268	12	25	2	0.0578222	-0.501	0.345	undetermined	NA	no	no	NA	NA	NA	NA	NA
p.Ala25Gln	0.196336	0.143208	4	25	1	NA	NA	NA	NA	NA	no	no	NA	NA	NA	NA	NA
p.Ala25His	-1.85376	0.262648	4	25	1	NA	NA	NA	NA	NA	no	no	NA	NA	NA	NA	NA
p.Ala25Ile	0.924929	0.461417	12	25	2	-0.981337	-1.254	0.516	benign.strong	NA	no	no	NA	NA	NA	NA	CAUTION
p.Ala25Leu	1.15849	0.471645	28	25	2	-1.23294	-1.247	0.063	benign.strong	NA	no	no	NA	NA	NA	NA	NA
p.Ala25Lys	0.410983	0.0870079	4	25	1	NA	NA	NA	NA	NA	no	no	NA	NA	NA	NA	NA
p.Ala25Phe	0.582509	0.299733	12	25	2	-0.126384	-0.906	1.071	undetermined	NA	no	no	NA	NA	NA	NA	NA
p.Ala25Ser	0.300716	0.38991	36	25	2	0.380627	-0.561	1.718	patho.support	NA	yes	no	NA	NA	NA	NA	CAUTION
p.Ala25Ter	0.194857	0.162508	20	25	2	NA	NA	NA	NA	NA	no	no	NA	NA	NA	NA	NA
p.Ala25Trp	-0.590487	0.385519	8	25	2	1.36574	0	1.849	patho.strong	NA	no	no	NA	NA	NA	NA	NA
p.Ala25Tyr	-0.882349	0.510585	12	25	2	0	0	1.975	undetermined	NA	no	no	NA	NA	NA	NA	NA
p.Ala25Val	1.01208	0.519661	32	25	2	-1.15645	-1.361	0.144	benign.strong	NA	yes	no	NA	NA	NA	NA	CAUTION
p.Ala25Gly	0.474914	0.275009	24	25	2	0.0950178	-0.335	1.296	undetermined	VUS	yes	no	NA	NA	NA	NA	NA
p.Ala25Pro	0.791859	0.570928	12	25	2	-0.687792	-1.235	1.647	benign.support	VUS	yes	no	BS3_supp+PM2_supp	No	VUS	NA	CAUTION
p.Ala25Thr	0.533326	0.11197	16	25	2	-0.0210841	-0.255	0.237	undetermined	VUS	yes	no	NA	NA	NA	NA	NA
p.Phe26=	0.643435	0.395842	8	26	2	NA	NA	NA	NA	NA	yes	no	NA	NA	NA	NA	NA
p.Phe26Ala	-0.170729	0.0635723	12	26	2	1.7204	1.436	1.994	patho.strong	NA	no	no	NA	NA	NA	NA	NA
p.Phe26Arg	-0.107378	0.706888	44	26	2	1.30516	-1.232	1.847	patho.moderate	NA	no	no	NA	NA	NA	NA	CAUTION
p.Phe26Asn	0.281142	0.0662897	4	26	1	NA	NA	NA	NA	NA	no	no	NA	NA	NA	NA	NA
p.Phe26Asp	0.0097248	0.371645	16	26	2	1.05283	-0.527	2.025	patho.moderate	NA	no	no	NA	NA	NA	NA	NA
p.Phe26Cys	-0.061773	0.143871	16	26	2	1.16898	0.512	2.024	patho.moderate	NA	yes	no	NA	NA	NA	NA	NA
p.Phe26Gln	-2.94983	0.976479	8	26	2	NA	NA	NA	undetermined	NA	no	no	NA	NA	NA	NA	NA
p.Phe26Glu	-0.350377	0.311018	12	26	2	1.86365	0.423	1.797	patho.strong	NA	no	no	NA	NA	NA	NA	NA
p.Phe26Gly	-0.297701	0.205462	32	26	2	1.92855	0.712	1.997	patho.strong	NA	no	no	NA	NA	NA	NA	NA
p.Phe26His	-0.677643	0.149397	12	26	2	1.05404	0.081	1.642	patho.moderate	NA	no	no	NA	NA	NA	NA	NA
p.Phe26Ile	-0.663531	0.553421	20	26	2	1.12242	0	1.915	patho.moderate	NA	yes	no	NA	NA	NA	NA	NA
p.Phe26Leu	-0.130178	0.441608	40	26	2	1.40281	-0.034	1.926	patho.strong	NA	yes	no	NA	NA	NA	NA	NA
p.Phe26Lys	-0.369292	0.248571	8	26	2	1.83517	0.043	1.807	patho.strong	NA	no	no	NA	NA	NA	NA	NA
p.Phe26Met	-1.00288	0.308276	8	26	2	0	0	1.621	undetermined	NA	no	no	NA	NA	NA	NA	NA
p.Phe26Pro	0.00822392	0.412689	16	26	2	1.05427	-0.582	1.905	patho.moderate	NA	no	no	NA	NA	NA	NA	NA
p.Phe26Ser	0.0967161	0.639519	44	26	2	0.773325	-0.052	1.912	patho.moderate	NA	yes	no	NA	NA	NA	NA	CAUTION
p.Phe26Ter	0.243338	0.43491	24	26	2	NA	NA	NA	NA	NA	no	no	NA	NA	NA	NA	NA
p.Phe26Thr	0.422085	0.979054	28	26	2	0.212378	-0.331	1.964	undetermined	NA	no	no	NA	NA	NA	NA	NA
p.Phe26Trp	1.20782	0.120638	8	26	2	-1.20575	-1.24	-1.136	benign.strong	NA	no	no	NA	NA	NA	NA	NA
p.Phe26Tyr	-0.359039	0.209656	16	26	2	1.85118	1.227	2.007	patho.strong	NA	yes	no	NA	NA	NA	NA	NA
p.Phe26Val	-0.0517666	0.310646	32	26	2	1.14505	0.275	1.972	patho.moderate	NA	yes	no	NA	NA	NA	NA	NA
p.Pro27=	0.851495	0.678858	24	27	2	NA	NA	NA	NA	NA	yes	no	NA	NA	NA	NA	NA
p.Pro27Ala	0.562339	0.755881	24	27	2	-0.0848709	-0.857	0.917	undetermined	NA	yes	no	NA	NA	NA	NA	NA
p.Pro27Arg	0.195755	0.623101	28	27	2	0.546673	-0.225	1.88	patho.support	NA	yes	no	NA	NA	NA	NA	CAUTION
p.Pro27Asn	0.262975	0.0484035	4	27	1	NA	NA	NA	NA	NA	no	no	NA	NA	NA	NA	NA
p.Pro27Asp	-0.284788	0.254916	8	27	2	1.94119	0.442	1.608	patho.strong	NA	no	no	NA	NA	NA	NA	NA
p.Pro27Cys	-0.00710895	0.106856	16	27	2	1.07089	0.749	1.886	patho.moderate	NA	no	no	NA	NA	NA	NA	NA
p.Pro27Gln	0.26736	0.151751	8	27	2	0.42185	0.077	0.949	patho.support	NA	yes	no	NA	NA	NA	NA	NA
p.Pro27Glu	-0.122804	0.256313	8	27	1	NA	NA	NA	NA	NA	no	no	NA	NA	NA	NA	NA
p.Pro27Gly	0.0337302	0.671134	24	27	2	1.01169	-1.097	1.603	patho.moderate	NA	no	no	NA	NA	NA	NA	CAUTION
p.Pro27His	0.254053	0.379543	16	27	2	0.441785	-0.359	1.926	patho.support	NA	no	no	NA	NA	NA	NA	CAUTION
p.Pro27Ile	0.279532	0.0987676	4	27	1	NA	NA	NA	NA	NA	no	no	NA	NA	NA	NA	NA
p.Pro27Leu	0.397519	0.143369	36	27	2	0.270224	-0.171	0.964	undetermined	NA	yes	no	NA	NA	NA	NA	NA
p.Pro27Lys	0.0588165	0.138668	4	27	1	NA	NA	NA	NA	NA	no	no	NA	NA	NA	NA	NA
p.Pro27Met	-0.268162	0.0942105	8	27	2	1.95817	1.267	2.023	patho.strong	NA	no	no	NA	NA	NA	NA	NA
p.Pro27Phe	-0.0369667	0.222746	16	27	2	1.11649	0.498	1.995	patho.moderate	NA	no	no	NA	NA	NA	NA	NA
p.Pro27Ser	0.410002	0.228391	44	27	2	0.240857	-0.09	0.615	undetermined	NA	yes	no	NA	NA	NA	NA	NA
p.Pro27Ter	-0.135738	0.469598	16	27	2	NA	NA	NA	NA	NA	no	no	NA	NA	NA	NA	NA
p.Pro27Thr	0.0491983	0.534186	24	27	2	0.93363	-0.863	1.455	patho.moderate	NA	yes	no	NA	NA	NA	NA	CAUTION
p.Pro27Trp	0.933761	0.0868443	8	27	2	-0.99675	-1.208	-0.75	benign.strong	NA	no	no	NA	NA	NA	NA	NA
p.Pro27Tyr	-0.653942	0.330167	16	27	2	1.16591	0	1.992	patho.moderate	NA	no	no	NA	NA	NA	NA	NA
p.Pro27Val	-0.228864	0.274171	24	27	2	1.99333	0.529	1.843	patho.strong	NA	no	no	NA	NA	NA	NA	NA
p.Leu28=	0.787949	0.317437	32	28	2	NA	NA	NA	NA	NA	yes	no	NA	NA	NA	NA	NA
p.Leu28Ala	-0.11452	0.518496	24	28	2	1.33268	-1.047	1.708	patho.strong	NA	no	no	NA	NA	NA	NA	NA
p.Leu28Arg	0.29714	0.539405	40	28	2	0.384865	-0.811	1.587	patho.support	NA	yes	no	NA	NA	NA	NA	CAUTION
p.Leu28Asn	-1.04948	0.205609	8	28	2	0	0	0	undetermined	NA	no	no	NA	NA	NA	NA	NA
p.Leu28Asp	-0.558225	0.171964	4	28	1	NA	NA	NA	NA	NA	no	no	NA	NA	NA	NA	NA
p.Leu28Cys	-0.0669902	0.299422	16	28	2	1.18209	-0.06	1.955	patho.moderate	NA	no	no	NA	NA	NA	NA	NA
p.Leu28Gln	0.552016	0.599794	8	28	2	-0.0629709	-1.414	1.9	undetermined	NA	yes	no	NA	NA	NA	NA	NA
p.Leu28Glu	-1.34286	0.961287	16	28	2	0	0	1.685	undetermined	NA	no	no	NA	NA	NA	NA	NA
p.Leu28Gly	0.239429	0.379334	20	28	2	0.465725	-0.559	1.733	patho.support	NA	no	no	NA	NA	NA	NA	CAUTION
p.Leu28His	-2.61132	0.945422	12	28	2	NA	NA	NA	undetermined	NA	no	no	NA	NA	NA	NA	NA
p.Leu28Ile	0.53	0.162359	16	28	2	-0.0146123	-0.388	0.46	undetermined	NA	no	no	NA	NA	NA	NA	NA
p.Leu28Lys	0.862543	0.187172	4	28	1	NA	NA	NA	NA	NA	no	no	NA	NA	NA	NA	NA
p.Leu28Met	0.174742	0.253402	8	28	2	0.591102	0.006	1.757	patho.support	NA	yes	no	NA	NA	NA	NA	NA
p.Leu28Phe	-0.284974	0.141968	16	28	2	1.94099	1.713	2.008	patho.strong	NA	no	no	NA	NA	NA	NA	NA
p.Leu28Ser	-0.390098	0.518462	40	28	2	1.79816	0	1.979	patho.strong	NA	no	no	NA	NA	NA	NA	NA
p.Leu28Ter	0.366601	0.868004	20	28	2	NA	NA	NA	NA	NA	no	no	NA	NA	NA	NA	NA
p.Leu28Thr	0.599717	0.272951	12	28	2	-0.160647	-0.428	0.343	undetermined	NA	no	no	NA	NA	NA	NA	NA
p.Leu28Trp	-2.52657	0.91521	8	28	2	NA	NA	NA	undetermined	NA	no	no	NA	NA	NA	NA	NA
p.Leu28Tyr	-0.21211	0.283956	12	28	2	2.00605	0.538	2.023	patho.strong	NA	no	no	NA	NA	NA	NA	NA
p.Leu28Val	0.0499933	0.328255	28	28	2	0.930069	-0.019	1.875	patho.moderate	NA	yes	no	NA	NA	NA	NA	NA
p.Leu28Pro	0.00883784	0.330263	24	28	2	1.05368	0.377	1.882	patho.moderate	P/LP	yes	no	PS3_strong+PP4_supp+PP3+PM2_supp+PM3_mod	No	LP	NA	NA
p.Leu29=	1.00475	0.309353	40	29	2	NA	NA	NA	NA	NA	yes	no	NA	NA	NA	NA	NA
p.Leu29Ala	-0.0345683	0.340634	32	29	2	1.11233	-0.127	2.014	patho.moderate	NA	no	no	NA	NA	NA	NA	NA
p.Leu29Arg	0.46813	0.389461	48	29	2	0.109551	-0.987	0.498	undetermined	NA	yes	no	NA	NA	NA	NA	NA
p.Leu29Asn	0.195135	0.279238	12	29	2	0.547923	0.355	1.815	patho.support	NA	no	no	NA	NA	NA	NA	NA
p.Leu29Asp	-0.402018	0.661358	12	29	2	1.7768071732131001	0.076	1.921	patho.strong	NA	no	no	NA	NA	NA	NA	NA
p.Leu29Cys	-0.20063	0.198921	16	29	2	2.01647	0.643	2.012	patho.strong	NA	no	no	NA	NA	NA	NA	NA
p.Leu29Gln	0.316666	0.228821	16	29	2	0.362822	-0.203	1.729	patho.support	NA	yes	no	NA	NA	NA	NA	CAUTION
p.Leu29Gly	-0.175121	0.349509	28	29	2	1.78068	0.52	1.964	patho.strong	NA	no	no	NA	NA	NA	NA	NA
p.Leu29His	-0.12148	0.221471	16	29	2	1.36199	0.862	1.985	patho.strong	NA	no	no	NA	NA	NA	NA	NA
p.Leu29Ile	0.187291	0.203352	20	29	2	0.564035	-0.056	1.816	patho.support	NA	no	no	NA	NA	NA	NA	NA
p.Leu29Lys	0.339877	0.673992	12	29	2	0.338113	0	1.998	patho.support	NA	no	no	NA	NA	NA	NA	CAUTION
p.Leu29Met	-0.189618	0.14835	8	29	2	2.02538	1.107	1.874	patho.strong	NA	yes	no	NA	NA	NA	NA	NA
p.Leu29Phe	-0.40077	0.475244	16	29	2	1.77915	0.058	1.853	patho.strong	NA	no	no	NA	NA	NA	NA	NA
p.Leu29Ser	-0.0412674	0.260728	44	29	2	1.1241	0.47	1.897	patho.moderate	NA	no	no	NA	NA	NA	NA	NA
p.Leu29Ter	0.515781	0.480268	20	29	2	NA	NA	NA	NA	NA	no	no	NA	NA	NA	NA	NA
p.Leu29Thr	-0.2084	0.209511	24	29	2	2.00955	0.43	1.965	patho.strong	NA	no	no	NA	NA	NA	NA	NA
p.Leu29Trp	0.223681	0.0555854	4	29	1	NA	NA	NA	NA	NA	no	no	NA	NA	NA	NA	NA
p.Leu29Tyr	-0.0248191	0.124199	16	29	2	1.09678	0.666	1.475	patho.moderate	NA	no	no	NA	NA	NA	NA	NA
p.Leu29Val	0.341993	0.353929	32	29	2	0.335821	-1.014	1.925	patho.support	NA	yes	no	NA	NA	NA	NA	CAUTION
p.Leu29Pro	-0.137843	0.540196	32	29	2	1.44367	0.031	1.791	patho.strong	P/LP	yes	no	PS3_strong+PM3_mod+PM2_supp+PP3+PP4_mod	No	P	NA	NA
p.His30=	2.76417	0.770673	8	30	2	NA	NA	NA	NA	NA	yes	no	NA	NA	NA	NA	NA
p.His30Ala	-0.750356	0.628961	20	30	2	0.586716	0	1.613	undetermined	NA	no	no	NA	NA	NA	NA	NA
p.His30Arg	0.24002	0.48655	40	30	2	0.464747	-1.178	1.215	patho.support	NA	yes	no	NA	NA	NA	NA	CAUTION
p.His30Asn	0.383803	0.431983	12	30	2	0.294127	-1.192	1.592	undetermined	NA	yes	no	NA	NA	NA	NA	NA
p.His30Asp	0.0821274	0.203733	8	30	2	0.81381	0.189	1.995	patho.moderate	NA	yes	no	NA	NA	NA	NA	NA
p.His30Cys	0.42938	0.261993	16	30	2	0.196831	-1.034	0.742	undetermined	NA	no	no	NA	NA	NA	NA	NA
p.His30Gln	-0.357025	0.114501	8	30	2	1.85416	1.462	1.989	patho.strong	NA	yes	no	NA	NA	NA	NA	NA
p.His30Glu	0.322825	0.483033	16	30	2	0.356325	-0.06	1.982	patho.support	NA	no	no	NA	NA	NA	NA	CAUTION
p.His30Gly	2.19186423616499e-4	0.624327	20	30	2	1.06206	-0.69	1.999	patho.moderate	NA	no	no	NA	NA	NA	NA	CAUTION
p.His30Ile	-0.510095	0.269984	16	30	2	1.5724	0.058	1.939	patho.strong	NA	no	no	NA	NA	NA	NA	NA
p.His30Leu	0.0370518	0.589467	48	30	2	0.994193	-0.791	1.582	patho.moderate	NA	yes	no	NA	NA	NA	NA	CAUTION
p.His30Lys	0.681562	0.0803336	4	30	1	NA	NA	NA	NA	NA	no	no	NA	NA	NA	NA	NA
p.His30Met	0.839418	0.140123	4	30	1	NA	NA	NA	NA	NA	no	no	NA	NA	NA	NA	NA
p.His30Phe	0.0786994	0.230785	12	30	2	0.824083	0.383	1.729	patho.moderate	NA	no	no	NA	NA	NA	NA	NA
p.His30Pro	-0.0918923	0.426011	24	30	2	1.25248	0.772	1.911	patho.moderate	NA	yes	no	NA	NA	NA	NA	NA
p.His30Ser	0.155622	0.389411	36	30	2	0.639022	-0.098	1.847	patho.support	NA	no	no	NA	NA	NA	NA	CAUTION
p.His30Ter	-0.177947	0.381679	20	30	2	NA	NA	NA	NA	NA	no	no	NA	NA	NA	NA	NA
p.His30Thr	-0.171498	0.235215	12	30	2	1.73028	0.181	1.934	patho.strong	NA	no	no	NA	NA	NA	NA	NA
p.His30Trp	-0.339036	0.390695	8	30	2	1.87865	0.065	1.761	patho.strong	NA	no	no	NA	NA	NA	NA	NA
p.His30Tyr	1.22845	0.464027	16	30	2	-1.19413	-1.082	0.761	benign.strong	NA	yes	no	NA	NA	NA	NA	NA
p.His30Val	-0.417114	0.440842	20	30	2	1.74959	0.078	1.908	patho.strong	NA	no	no	NA	NA	NA	NA	NA
p.Ala31=	0.410862	0.271651	20	31	2	NA	NA	NA	NA	NA	yes	no	NA	NA	NA	NA	NA
p.Ala31Arg	-0.046716	0.415087	20	31	2	1.13423	-0.402	1.784	patho.moderate	NA	no	no	NA	NA	NA	NA	NA
p.Ala31Asn	-0.416442	0.137115	4	31	1	NA	NA	NA	NA	NA	no	no	NA	NA	NA	NA	NA
p.Ala31Asp	0.894321	0.318543	8	31	2	-0.929747	-1.206	0.306	benign.support	NA	no	no	NA	NA	NA	NA	NA
p.Ala31Cys	-0.0426464	0.234317	16	31	2	1.12658	0.074	2.009	patho.moderate	NA	no	no	NA	NA	NA	NA	NA
p.Ala31Gln	0.77845	0.112375	4	31	1	NA	NA	NA	NA	NA	no	no	NA	NA	NA	NA	NA
p.Ala31Gly	0.0886218	0.438602	16	31	2	0.795184	-0.383	0.868	patho.moderate	NA	yes	no	NA	NA	NA	NA	CAUTION
p.Ala31His	-0.698112	0.13308	8	31	2	0.947683	0	1.752	patho.moderate	NA	no	no	NA	NA	NA	NA	NA
p.Ala31Ile	0.230825	0.818829	16	31	2	0.480092	-1.039	1.68	patho.support	NA	no	no	NA	NA	NA	NA	CAUTION
p.Ala31Leu	0.635464	0.320589	28	31	2	-0.22697	-1.201	0.961	undetermined	NA	no	no	NA	NA	NA	NA	NA
p.Ala31Phe	-0.217585	0.190586	16	31	2	2.00158	0.162	2.002	patho.strong	NA	no	no	NA	NA	NA	NA	NA
p.Ala31Pro	-0.0988951	0.14425	8	31	2	1.27525	0.964	2.016	patho.moderate	NA	yes	no	NA	NA	NA	NA	NA
p.Ala31Ser	0.0612187	0.876919	20	31	2	0.883262	-0.487	1.961	patho.moderate	NA	yes	no	NA	NA	NA	NA	CAUTION
p.Ala31Ter	-0.0278023	0.260939	8	31	2	NA	NA	NA	NA	NA	no	no	NA	NA	NA	NA	NA
p.Ala31Thr	-0.67774	1.16472	12	31	2	1.05361	-1.364	1.376	patho.moderate	NA	yes	no	NA	NA	NA	NA	NA
p.Ala31Trp	-0.0371779	0.0653021	4	31	1	NA	NA	NA	NA	NA	no	no	NA	NA	NA	NA	NA
p.Ala31Tyr	1.22306	0.372999	12	31	2	-1.19546	-1.253	-0.195	benign.strong	NA	no	no	NA	NA	NA	NA	NA
p.Ala31Val	-0.00796483	0.324218	32	31	2	1.0721	0.219	1.82	patho.moderate	VUS	yes	no	PS3_mod+PM2_supp	No	VUS	NA	NA
p.Leu32=	1.46141	0.407629	36	32	2	NA	NA	NA	NA	NA	yes	no	NA	NA	NA	NA	NA
p.Leu32Ala	-0.971621	0.615334	16	32	2	0	0	1.848	undetermined	NA	no	no	NA	NA	NA	NA	NA
p.Leu32Arg	-0.205391	0.626279	32	32	2	2.01229	-0.933	1.788	patho.strong	NA	yes	no	NA	NA	NA	NA	NA
p.Leu32Asn	-0.6049	0.181746	16	32	2	1.32534	0.064	1.932	patho.moderate	NA	no	no	NA	NA	NA	NA	NA
p.Leu32Cys	-0.19941	0.5091	16	32	2	2.01751	-0.07	1.994	patho.strong	NA	no	no	NA	NA	NA	NA	NA
p.Leu32Gln	-0.664964	0.324202	16	32	2	1.11541	0	1.988	patho.moderate	NA	yes	no	NA	NA	NA	NA	NA
p.Leu32Gly	-0.111009	0.786016	28	32	2	1.31886	-1.217	1.581	patho.strong	NA	no	no	NA	NA	NA	NA	CAUTION
p.Leu32His	-0.412842	0.2083	16	32	2	1.75725	0.061	1.95	patho.strong	NA	no	no	NA	NA	NA	NA	NA
p.Leu32Ile	-0.433939	1.10618	16	32	2	1.722	0	1.976	patho.strong	NA	no	no	NA	NA	NA	NA	CAUTION
p.Leu32Met	-0.0820596	0.256344	8	32	2	1.22293	0.449	1.878	patho.moderate	NA	yes	no	NA	NA	NA	NA	NA
p.Leu32Phe	-0.312877	0.241409	16	32	2	1.91178	0.75	1.98	patho.strong	NA	no	no	NA	NA	NA	NA	NA
p.Leu32Pro	-0.841036	0.945087	28	32	2	0	-0.957	1.913	undetermined	NA	yes	no	NA	NA	NA	NA	NA
p.Leu32Ser	-0.125355	0.352936	36	32	2	1.37954	0.471	1.936	patho.strong	NA	no	no	NA	NA	NA	NA	NA
p.Leu32Ter	0.0151003	0.293024	20	32	2	NA	NA	NA	NA	NA	no	no	NA	NA	NA	NA	NA
p.Leu32Thr	-0.511712	0.206096	24	32	2	1.56842	0	1.854	patho.strong	NA	no	no	NA	NA	NA	NA	NA
p.Leu32Trp	-1.32148	0.407968	8	32	2	0	0	1.237	undetermined	NA	no	no	NA	NA	NA	NA	NA
p.Leu32Tyr	0.279557	0.358141	16	32	2	0.405712	-0.477	0.645	patho.support	NA	no	no	NA	NA	NA	NA	CAUTION
p.Leu32Val	-0.331145	0.236644	28	32	2	1.8884	0.845	1.998	patho.strong	NA	yes	no	NA	NA	NA	NA	NA
p.Ala33=	1.0391	0.60525	24	33	2	NA	NA	NA	NA	NA	yes	no	NA	NA	NA	NA	NA
p.Ala33Arg	-0.705057	0.247165	8	33	1	NA	NA	NA	NA	NA	no	no	NA	NA	NA	NA	NA
p.Ala33Asn	1.57619	0.0653349	4	33	1	NA	NA	NA	NA	NA	no	no	NA	NA	NA	NA	NA
p.Ala33Asp	-1.07116	0.731645	8	33	1	NA	NA	NA	NA	NA	yes	no	NA	NA	NA	NA	NA
p.Ala33Cys	0.84626	0.163948	8	33	2	-0.836542	-1.127	0.131	benign.support	NA	no	no	NA	NA	NA	NA	NA
p.Ala33Glu	0.897747	0.208744	12	33	2	-0.935441	-1.257	-0.199	benign.support	NA	no	no	NA	NA	NA	NA	NA
p.Ala33Gly	0.553631	0.497467	16	33	2	-0.066383	-1.161	1.865	undetermined	NA	yes	no	NA	NA	NA	NA	NA
p.Ala33Ile	-1.53973	0.912422	12	33	2	NA	NA	NA	undetermined	NA	no	no	NA	NA	NA	NA	NA
p.Ala33Leu	0.172966	0.666812	28	33	2	0.59525	-1.232	1.991	patho.support	NA	no	no	NA	NA	NA	NA	CAUTION
p.Ala33Lys	-0.894704	0.42048	8	33	1	NA	NA	NA	NA	NA	no	no	NA	NA	NA	NA	NA
p.Ala33Phe	0.348242	0.425421	12	33	2	0.32913	-0.989	1.754	patho.support	NA	no	no	NA	NA	NA	NA	CAUTION
p.Ala33Pro	-0.0164184	0.671856	20	33	2	1.08428	-0.924	1.982	patho.moderate	NA	yes	no	NA	NA	NA	NA	CAUTION
p.Ala33Ser	0.0698656	0.489902	40	33	2	0.852169	-0.066	1.935	patho.moderate	NA	yes	no	NA	NA	NA	NA	CAUTION
p.Ala33Ter	0.197459	0.130175	12	33	2	NA	NA	NA	NA	NA	no	no	NA	NA	NA	NA	NA
p.Ala33Thr	0.42564	0.270987	12	33	2	0.204606	-0.324	0.786	undetermined	NA	yes	no	NA	NA	NA	NA	NA
p.Ala33Trp	0.678963	0.287864	8	33	2	-0.321204	-1.062	0.637	benign.support	NA	no	no	NA	NA	NA	NA	CAUTION
p.Ala33Tyr	0.238355	0.869906	8	33	1	NA	NA	NA	NA	NA	no	no	NA	NA	NA	NA	NA
p.Ala33Val	1.5253	0.842575	24	33	2	-1.47311	-1.302	0	benign.strong	NA	yes	no	NA	NA	NA	NA	NA
p.Asp34=	0.773682	0.162882	4	34	1	NA	NA	NA	NA	NA	yes	no	NA	NA	NA	NA	NA
p.Asp34Ala	-0.100369	0.323597	24	34	2	1.28026	0.106	1.968	patho.moderate	NA	yes	no	NA	NA	NA	NA	NA
p.Asp34Arg	-0.240282	0.914756	24	34	2	1.98393	-1.053	1.951	patho.strong	NA	no	no	NA	NA	NA	NA	CAUTION
p.Asp34Cys	-0.616792	0.325592	8	34	2	1.29389	0	1.913	patho.moderate	NA	no	no	NA	NA	NA	NA	NA
p.Asp34Gln	-0.0109806	0.186285	4	34	1	NA	NA	NA	NA	NA	no	no	NA	NA	NA	NA	NA
p.Asp34Glu	-2.11233	1.78631	4	34	1	NA	NA	NA	NA	NA	yes	no	NA	NA	NA	NA	NA
p.Asp34Gly	0.429906	0.23795	12	34	2	0.195742	-1.006	0.574	undetermined	NA	yes	no	NA	NA	NA	NA	NA
p.Asp34His	1.61573	0.132968	4	34	1	NA	NA	NA	NA	NA	yes	no	NA	NA	NA	NA	NA
p.Asp34Ile	-0.246786	0.385209	16	34	2	1.97807	0.507	2.015	patho.strong	NA	no	no	NA	NA	NA	NA	NA
p.Asp34Leu	0.437421	0.749981	20	34	2	0.178894	-1.206	1.903	undetermined	NA	no	no	NA	NA	NA	NA	NA
p.Asp34Met	-1.08485	0.300731	4	34	1	NA	NA	NA	NA	NA	no	no	NA	NA	NA	NA	NA
p.Asp34Phe	0.246777	0.143723	16	34	2	0.453635	0.338	1.2	patho.support	NA	no	no	NA	NA	NA	NA	NA
p.Asp34Pro	0.781882	0.405325	12	34	2	-0.652048	-1.277	-0.068	benign.support	NA	no	no	NA	NA	NA	NA	CAUTION
p.Asp34Ser	-0.593513	0.37965	24	34	2	1.35704	0	1.851	patho.strong	NA	no	no	NA	NA	NA	NA	NA
p.Asp34Ter	-0.726975	0.39526	12	34	2	NA	NA	NA	NA	NA	no	no	NA	NA	NA	NA	NA
p.Asp34Thr	-1.21599	0.186542	8	34	2	0	0	0	undetermined	NA	no	no	NA	NA	NA	NA	NA
p.Asp34Trp	-0.392794	0.108432	4	34	1	NA	NA	NA	NA	NA	no	no	NA	NA	NA	NA	NA
p.Asp34Tyr	-0.00550394	0.368579	16	34	2	1.06871	0.197	1.981	patho.moderate	NA	yes	no	NA	NA	NA	NA	NA
p.Asp34Val	0.0818795	0.317272	32	34	2	0.814542	0.342	2.001	patho.moderate	NA	yes	no	NA	NA	NA	NA	NA
p.Asp34Asn	0.33057	0.0835908	8	34	2	0.348103	0.194	0.572	patho.support	NA	yes	no	PS3_supp+PM2_supp+PM3_supp+PP3_supp	Yes	VUS	Yes	NA
p.His35=	0.848145	0.303952	8	35	2	NA	NA	NA	NA	NA	yes	no	NA	NA	NA	NA	NA
p.His35Ala	0.00594948	0.491426	16	35	2	1.05646	-0.156	1.89	patho.moderate	NA	no	no	NA	NA	NA	NA	NA
p.His35Arg	-0.212823	0.43303	40	35	2	2.00545	0.075	1.948	patho.strong	NA	yes	no	NA	NA	NA	NA	NA
p.His35Asn	0.760118	0.113059	8	35	2	-0.554255	-0.809	-0.026	benign.support	NA	yes	no	NA	NA	NA	NA	NA
p.His35Asp	-0.476041	0.172524	8	35	2	1.64632	0.243	1.946	patho.strong	NA	yes	no	NA	NA	NA	NA	NA
p.His35Cys	-0.101826	0.138575	8	35	2	1.28528	0.778	1.909	patho.moderate	NA	no	no	NA	NA	NA	NA	NA
p.His35Gln	-0.304538	0.251584	4	35	1	NA	NA	NA	NA	NA	yes	no	NA	NA	NA	NA	NA
p.His35Glu	-0.848086	0.602828	8	35	2	0	0	1.773	undetermined	NA	no	no	NA	NA	NA	NA	NA
p.His35Gly	0.0779428	0.725348	24	35	2	0.826395	0	1.355	patho.moderate	NA	no	no	NA	NA	NA	NA	CAUTION
p.His35Ile	0.107182	0.204559	12	35	2	0.746946	0.337	1.988	patho.moderate	NA	no	no	NA	NA	NA	NA	NA
p.His35Leu	-0.230934	0.320964	48	35	2	1.9917	0.491	1.757	patho.strong	NA	yes	no	NA	NA	NA	NA	NA
p.His35Lys	-0.195707	0.202531	8	35	2	2.02058	1.171	1.988	patho.strong	NA	no	no	NA	NA	NA	NA	NA
p.His35Met	-0.719134	0.0841851	4	35	1	NA	NA	NA	NA	NA	no	no	NA	NA	NA	NA	NA
p.His35Phe	0.0268125	0.195089	16	35	2	1.0352	0.367	1.401	patho.moderate	NA	no	no	NA	NA	NA	NA	NA
p.His35Pro	0.14801	0.278371	28	35	2	0.660432	0.32	1.818	patho.moderate	NA	yes	no	NA	NA	NA	NA	NA
p.His35Ser	0.352137	0.360032	40	35	2	0.325425	-1.206	1.987	patho.support	NA	no	no	NA	NA	NA	NA	CAUTION
p.His35Ter	0.226149	0.63026	20	35	2	NA	NA	NA	NA	NA	no	no	NA	NA	NA	NA	NA
p.His35Thr	-0.0166274	0.643043	20	35	2	1.08458	0	1.863	patho.moderate	NA	no	no	NA	NA	NA	NA	CAUTION
p.His35Trp	0.55258	0.313902	8	35	2	-0.0641621	-1.065	0.454	undetermined	NA	no	no	NA	NA	NA	NA	NA
p.His35Tyr	0.804517	0.268378	8	35	2	-0.72838	-1.253	0.188	benign.support	NA	yes	no	NA	NA	NA	NA	NA
p.His35Val	0.149746	0.425781	28	35	2	0.655661	-0.217	1.754	patho.moderate	NA	no	no	NA	NA	NA	NA	CAUTION
p.Asp36Ala	0.220229	0.320242	20	36	2	0.499445	-0.161	1.768	patho.support	NA	yes	no	NA	NA	NA	NA	CAUTION
p.Asp36Arg	0.582877	0.842332	36	36	2	-0.127104	-1.213	1.004	undetermined	NA	no	no	NA	NA	NA	NA	NA
p.Asp36Asn	1.07326	0.589456	16	36	2	-1.23965	-1.409	0.333	benign.strong	NA	yes	no	NA	NA	NA	NA	CAUTION
p.Asp36Cys	-0.525335	0.0233958	8	36	2	1.53399	1.428	1.618	patho.strong	NA	no	no	NA	NA	NA	NA	NA
p.Asp36Gln	-0.178134	0.259163	4	36	1	NA	NA	NA	NA	NA	no	no	NA	NA	NA	NA	NA
p.Asp36Gly	0.78805	0.321207	20	36	2	-0.6748	-1.198	0.262	benign.support	NA	yes	no	NA	NA	NA	NA	CAUTION
p.Asp36His	-1.75023	0.660042	12	36	2	NA	NA	NA	undetermined	NA	yes	no	NA	NA	NA	NA	NA
p.Asp36Ile	0.0675443	0.450869	24	36	2	0.859977	-0.372	1.871	patho.moderate	NA	no	no	NA	NA	NA	NA	CAUTION
p.Asp36Leu	-0.00690502	0.611409	36	36	2	1.0706	-1.019	1.962	patho.moderate	NA	no	no	NA	NA	NA	NA	CAUTION
p.Asp36Lys	0.212166	0.121956	12	36	2	0.514601	0.278	0.767	patho.support	NA	no	no	NA	NA	NA	NA	NA
p.Asp36Met	-0.672081	0.128997	4	36	1	NA	NA	NA	NA	NA	no	no	NA	NA	NA	NA	NA
p.Asp36Phe	-0.636427	0.151928	16	36	2	1.23291	0.231	1.442	patho.moderate	NA	no	no	NA	NA	NA	NA	NA
p.Asp36Pro	0.170557	0.533168	16	36	2	0.601021	-0.562	2.016	patho.support	NA	no	no	NA	NA	NA	NA	CAUTION
p.Asp36Ser	0.293601	0.281348	44	36	2	0.389057	-0.033	1.623	patho.support	NA	no	no	NA	NA	NA	NA	CAUTION
p.Asp36Ter	-0.316392	0.530647	20	36	2	NA	NA	NA	NA	NA	no	no	NA	NA	NA	NA	NA
p.Asp36Thr	-0.366825	0.1314	8	36	2	1.83915	1.075	1.926	patho.strong	NA	no	no	NA	NA	NA	NA	NA
p.Asp36Trp	0.640963	0.0477299	8	36	2	-0.238036	-0.422	-0.135	undetermined	NA	no	no	NA	NA	NA	NA	NA
p.Asp36Tyr	0.500803	0.132324	12	36	2	0.0409185	-0.267	0.306	undetermined	NA	yes	no	NA	NA	NA	NA	NA
p.Asp36Val	-0.422336	0.258367	32	36	2	1.74124	0.242	1.972	patho.strong	NA	yes	no	NA	NA	NA	NA	NA
p.Asp36Glu	1.3373	0.572969	12	36	2	-1.22613	-1.512	0	benign.strong	VUS	yes	no	BS3_strong+BP4	Yes	LB	Yes	NA
p.Val37=	0.776212	0.390841	20	37	2	NA	NA	NA	NA	NA	yes	no	NA	NA	NA	NA	NA
p.Val37Ala	-0.162426	0.0919831	12	37	2	1.62789	1.119	1.981	patho.strong	NA	yes	no	NA	NA	NA	NA	NA
p.Val37Arg	0.122143	0.404482	16	37	2	0.712201	-0.413	1.79	patho.moderate	NA	no	no	NA	NA	NA	NA	CAUTION
p.Val37Asp	0.512413	0.350554	8	37	2	0.0189031	-1.225	1.768	undetermined	NA	no	no	NA	NA	NA	NA	NA
p.Val37Cys	-0.563212	0.261597	12	37	2	1.43364	0.14	2.002	patho.strong	NA	no	no	NA	NA	NA	NA	NA
p.Val37Glu	-0.335586	0.203856	4	37	1	NA	NA	NA	NA	NA	yes	no	NA	NA	NA	NA	NA
p.Val37Gly	0.191882	0.363901	16	37	2	0.554538	-0.282	2.003	patho.support	NA	yes	no	NA	NA	NA	NA	CAUTION
p.Val37His	0.217891	0.166314	8	37	2	0.503807	0.204	1.004	patho.support	NA	no	no	NA	NA	NA	NA	NA
p.Val37Ile	0.336737	0.18082	20	37	2	0.341499	-0.492	0.804	patho.support	NA	no	no	NA	NA	NA	NA	CAUTION
p.Val37Leu	-0.0653729	0.449051	40	37	2	1.17798	-0.195	1.938	patho.moderate	NA	yes	no	NA	NA	NA	NA	NA
p.Val37Lys	0.536236	0.232868	8	37	2	-0.0278216	-0.924	0.676	undetermined	NA	no	no	NA	NA	NA	NA	NA
p.Val37Met	-1.53405	0.166429	4	37	1	NA	NA	NA	NA	NA	yes	no	NA	NA	NA	NA	NA
p.Val37Phe	0.17823	0.240578	16	37	2	0.583401	-0.955	1.991	patho.support	NA	no	no	NA	NA	NA	NA	NA
p.Val37Ser	-0.31581	0.637679	28	37	2	1.90827	-1.009	1.803	patho.strong	NA	no	no	NA	NA	NA	NA	NA
p.Val37Ter	-1.03207	0.272381	4	37	1	NA	NA	NA	NA	NA	no	no	NA	NA	NA	NA	NA
p.Val37Trp	-0.537773	0.0615549	4	37	1	NA	NA	NA	NA	NA	no	no	NA	NA	NA	NA	NA
p.Val37Tyr	0.262094	0.109715	8	37	2	0.429615	0.089	0.681	patho.support	NA	no	no	NA	NA	NA	NA	NA
p.Val38=	1.23919	0.483855	24	38	2	NA	NA	NA	NA	NA	yes	no	NA	NA	NA	NA	NA
p.Val38Ala	-0.244885	0.75104	20	38	2	1.97982	-0.967	1.888	patho.strong	NA	yes	no	NA	NA	NA	NA	CAUTION
p.Val38Arg	0.941426	0.600469	12	38	2	-1.01043	-1.22	0.614	benign.strong	NA	no	no	NA	NA	NA	NA	CAUTION
p.Val38Asn	-0.701133	0.0370632	4	38	1	NA	NA	NA	NA	NA	no	no	NA	NA	NA	NA	NA
p.Val38Asp	-0.426902	0.203718	8	38	2	1.73364	1.08	1.967	patho.strong	NA	yes	no	NA	NA	NA	NA	NA
p.Val38Cys	0.437697	0.221955	16	38	2	0.178199	-0.189	0.696	undetermined	NA	no	no	NA	NA	NA	NA	NA
p.Val38Gln	-0.0108812	0.15223	4	38	1	NA	NA	NA	NA	NA	no	no	NA	NA	NA	NA	NA
p.Val38Gly	-0.617514	0.434893	28	38	2	1.29186	-0.634	1.91	patho.moderate	NA	yes	no	NA	NA	NA	NA	NA
p.Val38Ile	1.55107	0.757888	8	38	1	NA	NA	NA	NA	NA	yes	no	NA	NA	NA	NA	NA
p.Val38Leu	0.157011	0.430535	40	38	2	0.635182	-0.675	1.445	patho.support	NA	yes	no	NA	NA	NA	NA	CAUTION
p.Val38Lys	0.353905	0.157107	4	38	1	NA	NA	NA	NA	NA	no	no	NA	NA	NA	NA	NA
p.Val38Met	0.386714	0.0740994	4	38	1	NA	NA	NA	NA	NA	no	no	NA	NA	NA	NA	NA
p.Val38Pro	-0.205178	0.171679	8	38	1	NA	NA	NA	NA	NA	no	no	NA	NA	NA	NA	NA
p.Val38Ser	-0.703762	0.473236	24	38	2	0.917861	0	1.794	patho.support	NA	no	no	NA	NA	NA	NA	NA
p.Val38Ter	0.465168	0.322342	16	38	2	NA	NA	NA	NA	NA	no	no	NA	NA	NA	NA	NA
p.Val38Thr	0.603889	0.244771	12	38	2	-0.169187	-1.109	0.359	undetermined	NA	no	no	NA	NA	NA	NA	NA
p.Val38Trp	-0.576314	0.140414	4	38	1	NA	NA	NA	NA	NA	no	no	NA	NA	NA	NA	NA
p.Val38Tyr	0.622019	0.261438	12	38	2	-0.203921	-1.222	0.422	undetermined	NA	no	no	NA	NA	NA	NA	NA
p.Val38Phe	-0.138274	0.197241	16	38	2	1.44618	1.101	2.017	patho.strong	VUS	yes	no	PS3_strong+PM2_supp+PP3	Yes	LP	Yes	NA
p.Pro39=	1.12168	0.46766	24	39	2	NA	NA	NA	NA	NA	yes	no	NA	NA	NA	NA	NA
p.Pro39Ala	-0.567904	0.76822	20	39	2	1.42315	0	1.672	patho.strong	NA	yes	no	NA	NA	NA	NA	NA
p.Pro39Arg	0.0519138	0.472926	24	39	2	0.921611	-0.015	1.928	patho.moderate	NA	yes	no	NA	NA	NA	NA	CAUTION
p.Pro39Gln	0.34825	0.400233	12	39	2	0.329123	-0.462	1.068	patho.support	NA	no	no	NA	NA	NA	NA	CAUTION
p.Pro39Glu	0.99918	0.0661216	4	39	1	NA	NA	NA	NA	NA	no	no	NA	NA	NA	NA	NA
p.Pro39Gly	-0.240552	0.192732	8	39	2	1.98369	0.817	1.979	patho.strong	NA	no	no	NA	NA	NA	NA	NA
p.Pro39His	0.277191	0.430694	12	39	2	0.408535	-0.671	1.734	patho.support	NA	yes	no	NA	NA	NA	NA	CAUTION
p.Pro39Lys	-0.313602	0.071669	4	39	1	NA	NA	NA	NA	NA	no	no	NA	NA	NA	NA	NA
p.Pro39Met	-0.219956	0.138805	4	39	1	NA	NA	NA	NA	NA	no	no	NA	NA	NA	NA	NA
p.Pro39Phe	1.33539	0.451338	12	39	2	-1.22503	-1.288	0.123	benign.strong	NA	no	no	NA	NA	NA	NA	NA
p.Pro39Ser	0.402439	1.20509	16	39	2	0.260032	-1.521	1.569	undetermined	NA	yes	no	NA	NA	NA	NA	NA
p.Pro39Ter	-0.220593	0.0383438	4	39	1	NA	NA	NA	NA	NA	no	no	NA	NA	NA	NA	NA
p.Pro39Thr	1.2478	0.404903	12	39	2	-1.19337	-1.252	0.231	benign.strong	NA	yes	no	NA	NA	NA	NA	NA
p.Pro39Trp	0.402709	0.262351	8	39	2	0.259341	-0.564	0.999	undetermined	NA	no	no	NA	NA	NA	NA	NA
p.Pro39Tyr	-1.28284	0.233771	8	39	2	0	0	0	undetermined	NA	no	no	NA	NA	NA	NA	NA
p.Pro39Val	-1.34242	0.488103	12	39	2	0	0	0.966	undetermined	NA	no	no	NA	NA	NA	NA	NA
p.Pro39Leu	-0.074674	0.478931	32	39	2	1.20232	0.23	1.924	patho.moderate	VUS	yes	no	PS3_mod+PM2_supp+PP4_supp	No	VUS	NA	NA
p.Glu40=	1.44648	0.389642	8	40	2	NA	NA	NA	NA	NA	yes	no	NA	NA	NA	NA	NA
p.Glu40Ala	-0.435628	0.319661	20	40	2	1.71946	0	1.996	patho.strong	NA	yes	no	NA	NA	NA	NA	NA
p.Glu40Arg	-0.955691	0.601173	16	40	2	0	0	1.314	undetermined	NA	no	no	NA	NA	NA	NA	NA
p.Glu40Asn	-0.323868	0.279918	8	40	2	1.89816	1.088	1.996	patho.strong	NA	no	no	NA	NA	NA	NA	NA
p.Glu40Asp	0.41806	0.935327	12	40	2	0.221585	-1.148	1.714	undetermined	NA	yes	no	NA	NA	NA	NA	NA
p.Glu40Cys	-1.11493	0.579336	12	40	2	0	0	1.301	undetermined	NA	no	no	NA	NA	NA	NA	NA
p.Glu40Gly	-0.120526	0.233674	24	40	2	1.35781	0.757	1.977	patho.strong	NA	yes	no	NA	NA	NA	NA	NA
p.Glu40His	-0.149645	0.218447	8	40	2	1.5202	0.266	2.013	patho.strong	NA	no	no	NA	NA	NA	NA	NA
p.Glu40Ile	0.121022	0.835022	12	40	1	NA	NA	NA	NA	NA	no	no	NA	NA	NA	NA	NA
p.Glu40Leu	0.272078	0.286258	20	40	2	0.415341	-0.947	1.815	patho.support	NA	no	no	NA	NA	NA	NA	CAUTION
p.Glu40Lys	-0.280112	0.189639	12	40	2	1.94623	1.144	2.013	patho.strong	NA	yes	no	NA	NA	NA	NA	NA
p.Glu40Phe	-0.258645	0.344042	16	40	2	1.96677	-0.107	1.982	patho.strong	NA	no	no	NA	NA	NA	NA	NA
p.Glu40Pro	0.609518	0.580175	8	40	1	NA	NA	NA	NA	NA	no	no	NA	NA	NA	NA	NA
p.Glu40Ser	0.16675	0.406572	24	40	2	0.610307	-0.635	1.879	patho.support	NA	no	no	NA	NA	NA	NA	CAUTION
p.Glu40Ter	1.28169	0.306064	16	40	2	NA	NA	NA	NA	NA	yes	no	NA	NA	NA	NA	NA
p.Glu40Thr	-0.598033	1.58896	8	40	1	NA	NA	NA	NA	NA	no	no	NA	NA	NA	NA	NA
p.Glu40Trp	-0.133228	0.0648819	8	40	2	1.41844	1.113	2.001	patho.strong	NA	no	no	NA	NA	NA	NA	NA
p.Glu40Tyr	-0.301016	0.133916	8	40	2	1.92508	1.223	2.004	patho.strong	NA	no	no	NA	NA	NA	NA	NA
p.Glu40Val	0.0752422	0.278454	32	40	2	0.834785	0.245	1.978	patho.moderate	NA	yes	no	NA	NA	NA	NA	NA
p.Glu40Gln	0.577461	0.369141	8	40	2	-0.11656	-1.027	0.777	undetermined	VUS	yes	no	NA	NA	NA	NA	NA
p.Asp41=	1.19207	0.454845	4	41	1	NA	NA	NA	NA	NA	yes	no	NA	NA	NA	NA	NA
p.Asp41Ala	1.58601	0.349306	12	41	2	-1.11456	-1.241	0	benign.support	NA	yes	no	NA	NA	NA	NA	NA
p.Asp41Arg	0.0782109	0.289302	20	41	2	0.825574	0.286	1.957	patho.moderate	NA	no	no	NA	NA	NA	NA	NA
p.Asp41Cys	1.39439	0.133839	12	41	2	-1.28281	-1.615	-1.205	benign.strong	NA	no	no	NA	NA	NA	NA	NA
p.Asp41Glu	1.17292	0.665225	16	41	2	-1.22586	-1.18	0.437	benign.strong	NA	yes	no	NA	NA	NA	NA	NA
p.Asp41His	-1.75125	0.190433	4	41	1	NA	NA	NA	NA	NA	yes	no	NA	NA	NA	NA	NA
p.Asp41Ile	-1.30251	0.241237	12	41	2	0	0	0	undetermined	NA	no	no	NA	NA	NA	NA	NA
p.Asp41Leu	0.547375	0.525508	20	41	2	-0.0531838	-1.165	1.71	undetermined	NA	no	no	NA	NA	NA	NA	NA
p.Asp41Lys	-1.32481	0.190537	4	41	1	NA	NA	NA	NA	NA	no	no	NA	NA	NA	NA	NA
p.Asp41Phe	0.467685	0.0917686	8	41	2	0.11051	-0.244	0.409	undetermined	NA	no	no	NA	NA	NA	NA	NA
p.Asp41Pro	0.148282	0.0810555	4	41	1	NA	NA	NA	NA	NA	no	no	NA	NA	NA	NA	NA
p.Asp41Ser	0.720016	0.397351	20	41	2	-0.42085	-1.165	0.402	benign.support	NA	no	no	NA	NA	NA	NA	CAUTION
p.Asp41Ter	-1.28557	0.056735	4	41	1	NA	NA	NA	NA	NA	no	no	NA	NA	NA	NA	NA
p.Asp41Thr	0.826499	0.134911	4	41	1	NA	NA	NA	NA	NA	no	no	NA	NA	NA	NA	NA
p.Asp41Trp	0.55083	0.102279	4	41	1	NA	NA	NA	NA	NA	no	no	NA	NA	NA	NA	NA
p.Asp41Tyr	1.78875	0.258056	12	41	2	0	-1.201	0	undetermined	NA	yes	no	NA	NA	NA	NA	NA
p.Asp41Val	0.0716137	0.308084	28	41	2	0.846412	0.02	1.621	patho.moderate	NA	yes	no	NA	NA	NA	NA	NA
p.Asp41Asn	1.79321	0.145688	8	41	2	0	-0.908	0	undetermined	VUS	yes	no	NA	NA	NA	NA	NA
p.Asp41Gly	0.147036	0.570765	20	41	2	0.66224	-1.195	1.93	patho.moderate	VUS	yes	no	PS3_mod+PM2_supp+PP3	No	VUS	NA	CAUTION
p.Lys42=	-0.278261	0.243785	4	42	1	NA	NA	NA	NA	NA	yes	no	NA	NA	NA	NA	NA
p.Lys42Ala	-0.323091	0.429166	20	42	2	1.89917	0.165	1.951	patho.strong	NA	no	no	NA	NA	NA	NA	NA
p.Lys42Arg	-0.281319	0.4904	32	42	2	1.94495	-0.333	2.019	patho.strong	NA	yes	no	NA	NA	NA	NA	NA
p.Lys42Asn	0.980342	0.808947	16	42	2	-1.08657	-1.111	0.443	benign.strong	NA	yes	no	NA	NA	NA	NA	CAUTION
p.Lys42Asp	-1.69337	0.684064	12	42	2	NA	NA	NA	undetermined	NA	no	no	NA	NA	NA	NA	NA
p.Lys42Cys	-0.000636	0.221213	12	42	2	1.06299	0.279	1.894	patho.moderate	NA	no	no	NA	NA	NA	NA	NA
p.Lys42Gln	0.530141	0.320839	8	42	2	-0.0148822	-0.619	0.974	undetermined	NA	yes	no	NA	NA	NA	NA	NA
p.Lys42Glu	-0.598378	0.442107	16	42	2	1.34248	0	1.905	patho.strong	NA	yes	no	NA	NA	NA	NA	NA
p.Lys42Gly	-0.403493	0.213861	12	42	2	1.77401	0.949	2.016	patho.strong	NA	no	no	NA	NA	NA	NA	NA
p.Lys42His	0.0173279	0.07983	8	42	2	1.0456	0.779	1.473	patho.moderate	NA	no	no	NA	NA	NA	NA	NA
p.Lys42Ile	0.471754	0.666564	16	42	2	0.101769	-1.313	1.186	undetermined	NA	no	no	NA	NA	NA	NA	NA
p.Lys42Leu	0.0962978	0.733813	36	42	2	0.774421	-1.029	1.765	patho.moderate	NA	no	no	NA	NA	NA	NA	CAUTION
p.Lys42Met	0.538419	0.165641	8	42	2	-0.0328791	-0.772	0.369	undetermined	NA	yes	no	NA	NA	NA	NA	NA
p.Lys42Phe	0.0106639	0.178495	12	42	2	1.05193	0.354	2.024	patho.moderate	NA	no	no	NA	NA	NA	NA	NA
p.Lys42Pro	-0.0734838	0.338743	20	42	2	1.19911	0.304	1.683	patho.moderate	NA	no	no	NA	NA	NA	NA	NA
p.Lys42Ser	0.171927	0.314012	24	42	2	0.597729	-0.152	1.992	patho.support	NA	no	no	NA	NA	NA	NA	NA
p.Lys42Ter	-0.691424	0.488359	24	42	2	NA	NA	NA	NA	NA	yes	no	NA	NA	NA	NA	NA
p.Lys42Thr	-0.0654072	0.272109	16	42	2	1.17807	-0.023	2.021	patho.moderate	NA	yes	no	NA	NA	NA	NA	NA
p.Lys42Trp	-0.0922026	0.250682	8	42	2	1.25346	0.297	1.893	patho.moderate	NA	no	no	NA	NA	NA	NA	NA
p.Lys42Tyr	-0.464013	0.259299	12	42	2	1.67082	1.004	2.004	patho.strong	NA	no	no	NA	NA	NA	NA	NA
p.Lys42Val	0.821863	0.851979	28	42	2	-0.784441	-0.492	1.897	benign.support	NA	no	no	NA	NA	NA	NA	CAUTION
p.Phe43=	0.226662	0.0707215	8	43	2	NA	NA	NA	NA	NA	yes	no	NA	NA	NA	NA	NA
p.Phe43Ala	-0.32534	0.251198	16	43	2	1.89624	0.794	1.992	patho.strong	NA	no	no	NA	NA	NA	NA	NA
p.Phe43Arg	0.134367	0.584652	12	43	1	NA	NA	NA	NA	NA	no	no	NA	NA	NA	NA	NA
p.Phe43Asp	-0.408314	0.0971897	8	43	2	1.76517	1.434	1.972	patho.strong	NA	no	no	NA	NA	NA	NA	NA
p.Phe43Cys	0.162555	0.227242	12	43	2	0.620788	0.201	1.112	patho.support	NA	yes	no	NA	NA	NA	NA	NA
p.Phe43Gln	-0.592844	0.229938	4	43	1	NA	NA	NA	NA	NA	no	no	NA	NA	NA	NA	NA
p.Phe43Glu	-1.08292	0.651278	8	43	2	0	0	1.906	undetermined	NA	no	no	NA	NA	NA	NA	NA
p.Phe43Gly	0.41266	0.384825	24	43	2	0.234199	-0.78	1.741	undetermined	NA	no	no	NA	NA	NA	NA	NA
p.Phe43His	-1.41837	0.577493	12	43	2	0	0	1.333	undetermined	NA	no	no	NA	NA	NA	NA	NA
p.Phe43Ile	-0.196962	0.557349	16	43	2	2.01955	-0.135	1.732	patho.strong	NA	yes	no	NA	NA	NA	NA	NA
p.Phe43Leu	0.0430784	0.383763	44	43	2	0.962633	-0.845	1.97	patho.moderate	NA	yes	no	NA	NA	NA	NA	NA
p.Phe43Met	0.75679	0.104746	8	43	2	-0.540891	-0.876	-0.062	benign.support	NA	no	no	NA	NA	NA	NA	NA
p.Phe43Pro	0.556145	0.459164	12	43	2	-0.0717042	-1.316	1.616	undetermined	NA	no	no	NA	NA	NA	NA	NA
p.Phe43Ser	0.0985689	0.526009	36	43	2	0.76851	0.43	2.01	patho.moderate	NA	yes	no	NA	NA	NA	NA	CAUTION
p.Phe43Ter	0.264434	0.238631	20	43	2	NA	NA	NA	NA	NA	no	no	NA	NA	NA	NA	NA
p.Phe43Thr	-0.219088	0.497434	20	43	2	2.00054	-0.138	1.997	patho.strong	NA	no	no	NA	NA	NA	NA	NA
p.Phe43Trp	0.0721539	0.0933918	8	43	2	0.844654	0.572	1.086	patho.moderate	NA	no	no	NA	NA	NA	NA	NA
p.Phe43Tyr	0.108266	0.10826	16	43	2	0.744321	0.436	1.148	patho.moderate	NA	yes	no	NA	NA	NA	NA	NA
p.Phe43Val	0.359882	0.83274	24	43	2	0.317981	-1.553	1.266	patho.support	NA	yes	no	NA	NA	NA	NA	CAUTION
p.Gln44=	2.53676	0.583732	8	44	2	NA	NA	NA	NA	NA	yes	no	NA	NA	NA	NA	NA
p.Gln44Ala	0.712041	0.512262	20	44	2	-0.399433	-1.55	0.653	benign.support	NA	no	no	NA	NA	NA	NA	CAUTION
p.Gln44Arg	0.782727	0.715861	36	44	2	-0.655409	-1.235	0.144	benign.support	NA	yes	no	NA	NA	NA	NA	CAUTION
p.Gln44Asn	0.983182	0.347831	8	44	2	-1.09291	-1.372	-0.347	benign.strong	NA	no	no	NA	NA	NA	NA	NA
p.Gln44Asp	0.947945	0.0733808	8	44	2	-1.02233	-1.254	-0.806	benign.strong	NA	no	no	NA	NA	NA	NA	NA
p.Gln44Cys	-0.0407323	0.223239	16	44	2	1.12314	0.36	1.865	patho.moderate	NA	no	no	NA	NA	NA	NA	NA
p.Gln44Glu	-0.440633	0.471032	8	44	1	NA	NA	NA	NA	NA	yes	no	NA	NA	NA	NA	NA
p.Gln44Gly	0.0554281	0.499672	28	44	2	0.906639	-1.264	1.946	patho.moderate	NA	no	no	NA	NA	NA	NA	CAUTION
p.Gln44His	-0.544836	0.609614	12	44	2	1.48368	-0.196	1.61	patho.strong	NA	yes	no	NA	NA	NA	NA	NA
p.Gln44Ile	0.916418	0.890165	24	44	2	-0.966767	-1.232	1.684	benign.strong	NA	no	no	NA	NA	NA	NA	CAUTION
p.Gln44Leu	0.657596	0.615149	48	44	2	-0.272775	-1.235	1.153	undetermined	NA	yes	no	NA	NA	NA	NA	NA
p.Gln44Lys	1.33169	0.333719	8	44	2	-1.22296	-1.508	-0.169	benign.strong	NA	yes	no	NA	NA	NA	NA	NA
p.Gln44Met	-0.748845	0.202883	4	44	1	NA	NA	NA	NA	NA	no	no	NA	NA	NA	NA	NA
p.Gln44Phe	1.97687	0.187353	16	44	2	0	0	0	undetermined	NA	no	no	NA	NA	NA	NA	NA
p.Gln44Ser	0.391756	0.365678	36	44	2	0.282834	-0.468	1.714	undetermined	NA	no	no	NA	NA	NA	NA	NA
p.Gln44Ter	-0.1649	0.51546	20	44	2	NA	NA	NA	NA	NA	yes	no	NA	NA	NA	NA	NA
p.Gln44Thr	0.287614	0.369892	20	44	2	0.396149	-0.321	1.683	patho.support	NA	no	no	NA	NA	NA	NA	CAUTION
p.Gln44Trp	0.229529	0.492413	8	44	2	0.482335	-0.559	2.015	patho.support	NA	no	no	NA	NA	NA	NA	CAUTION
p.Gln44Tyr	0.0761567	0.388858	12	44	2	0.831919	-0.004	1.884	patho.moderate	NA	no	no	NA	NA	NA	NA	NA
p.Gln44Val	0.735208	0.824511	28	44	2	-0.46509	-1.008	1.986	benign.support	NA	no	no	NA	NA	NA	NA	CAUTION
p.Gln44Pro	-0.18513	0.276982	24	44	2	1.96943	0.794	2.005	patho.strong	P/LP	yes	no	PS3_strong+PM2_supp+PP3+PP4_supp	No	LP	NA	NA
p.Glu45=	1.22622	0.882408	8	45	2	NA	NA	NA	NA	NA	yes	no	NA	NA	NA	NA	NA
p.Glu45Ala	-0.429283	0.751273	28	45	2	1.72955	-0.351	1.34	patho.strong	NA	yes	no	NA	NA	NA	NA	NA
p.Glu45Arg	-0.0981025	0.154269	4	45	1	NA	NA	NA	NA	NA	no	no	NA	NA	NA	NA	NA
p.Glu45Asp	0.278276	0.124478	12	45	2	0.407236	0.157	0.591	patho.support	NA	yes	no	NA	NA	NA	NA	NA
p.Glu45Cys	-2.39447	0.201866	4	45	1	NA	NA	NA	NA	NA	no	no	NA	NA	NA	NA	NA
p.Glu45Gln	1.17061	0.823071	8	45	2	-1.22704	-1.369	0.961	benign.strong	NA	yes	no	NA	NA	NA	NA	CAUTION
p.Glu45Gly	0.0251037	0.411512	28	45	2	1.03834	-0.959	1.562	patho.moderate	NA	yes	no	NA	NA	NA	NA	NA
p.Glu45His	-0.452319	0.0668481	4	45	1	NA	NA	NA	NA	NA	no	no	NA	NA	NA	NA	NA
p.Glu45Ile	-1.78303	0.284216	4	45	1	NA	NA	NA	NA	NA	no	no	NA	NA	NA	NA	NA
p.Glu45Leu	0.232528	0.37724	16	45	2	0.477228	-0.248	1.682	patho.support	NA	no	no	NA	NA	NA	NA	CAUTION
p.Glu45Lys	0.347704	1.04942	8	45	2	0.32964	-1.213	1.445	patho.support	NA	yes	no	NA	NA	NA	NA	CAUTION
p.Glu45Met	-1.43298	0.0837002	4	45	1	NA	NA	NA	NA	NA	no	no	NA	NA	NA	NA	NA
p.Glu45Phe	0.57559	0.0490429	8	45	2	-0.112938	-0.244	-0.036	undetermined	NA	no	no	NA	NA	NA	NA	NA
p.Glu45Ser	-0.77227	0.388325	24	45	2	0.325813	0	1.967	undetermined	NA	no	no	NA	NA	NA	NA	NA
p.Glu45Ter	0.137367	0.730449	12	45	2	NA	NA	NA	NA	NA	yes	no	NA	NA	NA	NA	NA
p.Glu45Thr	-0.232249	0.0657557	4	45	1	NA	NA	NA	NA	NA	no	no	NA	NA	NA	NA	NA
p.Glu45Trp	1.16583	0.132687	8	45	2	-1.22942	-1.261	-1.017	benign.strong	NA	no	no	NA	NA	NA	NA	NA
p.Glu45Tyr	-0.128636	0.149912	4	45	1	NA	NA	NA	NA	NA	no	no	NA	NA	NA	NA	NA
p.Glu45Val	0.134046	0.254159	32	45	2	0.687081	-0.263	1.89	patho.moderate	NA	yes	no	NA	NA	NA	NA	NA
p.Thr46=	1.38889	1.01858	16	46	2	NA	NA	NA	NA	NA	yes	no	NA	NA	NA	NA	NA
p.Thr46Ala	0.0906531	0.950175	16	46	2	0.789565	-0.924	1.779	patho.moderate	NA	yes	no	NA	NA	NA	NA	CAUTION
p.Thr46Arg	0.3888	0.224049	20	46	2	0.288585	-0.764	1.677	undetermined	NA	yes	no	NA	NA	NA	NA	NA
p.Thr46Asn	-0.327781	0.327722	8	46	1	NA	NA	NA	NA	NA	no	no	NA	NA	NA	NA	NA
p.Thr46Asp	-0.444542	0.226542	4	46	1	NA	NA	NA	NA	NA	no	no	NA	NA	NA	NA	NA
p.Thr46Cys	0.840838	0.26166	8	46	2	-0.826859	-1.247	-0.213	benign.support	NA	no	no	NA	NA	NA	NA	NA
p.Thr46Glu	1.39875	0.0569876	4	46	1	NA	NA	NA	NA	NA	no	no	NA	NA	NA	NA	NA
p.Thr46Gly	-0.877954	0.154167	8	46	2	0	0	0.902	undetermined	NA	no	no	NA	NA	NA	NA	NA
p.Thr46His	0.477636	0.15448	4	46	1	NA	NA	NA	NA	NA	no	no	NA	NA	NA	NA	NA
p.Thr46Ile	0.403414	0.667951	16	46	2	0.257538	-1.566	1.75	undetermined	NA	no	no	NA	NA	NA	NA	NA
p.Thr46Leu	-0.561471	0.724926	24	46	2	1.43741	-1.233	1.805	patho.strong	NA	no	no	NA	NA	NA	NA	NA
p.Thr46Lys	-3.41562	0.233186	4	46	1	NA	NA	NA	NA	NA	yes	no	NA	NA	NA	NA	NA
p.Thr46Met	2.54815	0.112757	4	46	1	NA	NA	NA	NA	NA	yes	no	NA	NA	NA	NA	NA
p.Thr46Phe	-1.19992	0.750334	8	46	1	NA	NA	NA	NA	NA	no	no	NA	NA	NA	NA	NA
p.Thr46Ter	-0.10868	0.542182	8	46	1	NA	NA	NA	NA	NA	no	no	NA	NA	NA	NA	NA
p.Thr46Tyr	0.502687	0.355318	12	46	2	0.0373419	-0.643	1.482	undetermined	NA	no	no	NA	NA	NA	NA	NA
p.Thr46Val	-0.0332812	0.383773	8	46	2	1.11011	0.453	2.008	patho.moderate	NA	no	no	NA	NA	NA	NA	NA
p.Thr46Ser	0.454515	0.50499	28	46	2	0.139308	-1.229	1.648	undetermined	VUS	yes	no	NA	NA	NA	NA	NA
p.Leu47=	-0.393646	0.183922	4	47	1	NA	NA	NA	NA	NA	yes	no	NA	NA	NA	NA	NA
p.Leu47Ala	0.635587	0.43808	12	47	1	NA	NA	NA	NA	NA	no	no	NA	NA	NA	NA	NA
p.Leu47Arg	-0.623952	0.192987	16	47	2	1.2731	0.068	1.689	patho.moderate	NA	yes	no	NA	NA	NA	NA	NA
p.Leu47Cys	-0.420918	0.296324	12	47	2	1.74355	0.082	1.83	patho.strong	NA	no	no	NA	NA	NA	NA	NA
p.Leu47Gly	0.312885	0.192389	12	47	2	0.366797	-0.082	0.738	patho.support	NA	no	no	NA	NA	NA	NA	CAUTION
p.Leu47Ile	-0.619586	0.230051	4	47	1	NA	NA	NA	NA	NA	yes	no	NA	NA	NA	NA	NA
p.Leu47Lys	-1.22663	0.607412	4	47	1	NA	NA	NA	NA	NA	no	no	NA	NA	NA	NA	NA
p.Leu47Phe	0.568401	0.156334	8	47	2	-0.0978632	-0.845	0.379	undetermined	NA	yes	no	NA	NA	NA	NA	NA
p.Leu47Ser	0.462078	0.401875	8	47	2	0.122666	-1.221	1.175	undetermined	NA	no	no	NA	NA	NA	NA	NA
p.Leu47Ter	-0.101023	0.242327	8	47	1	NA	NA	NA	NA	NA	no	no	NA	NA	NA	NA	NA
p.Leu47Thr	-0.713179	0.100664	4	47	1	NA	NA	NA	NA	NA	no	no	NA	NA	NA	NA	NA
p.Leu47Trp	-0.717266	0.152621	8	47	2	0.848608	0	1.716	patho.support	NA	no	no	NA	NA	NA	NA	NA
p.Leu47Val	0.302087	0.506535	12	47	2	0.379	-0.873	1.873	patho.support	NA	yes	no	NA	NA	NA	NA	CAUTION
p.His48=	0.626493	0.504799	8	48	2	NA	NA	NA	NA	NA	yes	no	NA	NA	NA	NA	NA
p.His48Arg	1.63706	0.882399	12	48	2	-0.661703	-1.549	0.866	benign.support	NA	yes	no	NA	NA	NA	NA	NA
p.His48Asn	0.738299	0.441834	12	48	2	-0.475333	-1.237	1.181	benign.support	NA	yes	no	NA	NA	NA	NA	CAUTION
p.His48Cys	0.651298	0.538086	8	48	1	NA	NA	NA	NA	NA	no	no	NA	NA	NA	NA	NA
p.His48Gln	1.50405	0.141186	8	48	2	-1.57654	-1.399	-0.107	benign.strong	NA	yes	no	NA	NA	NA	NA	NA
p.His48Gly	0.181113	0.132288	8	48	2	0.577144	0.262	1.247	patho.support	NA	no	no	NA	NA	NA	NA	NA
p.His48Leu	0.440238	0.590727	12	48	2	0.171823	-1.151	0.982	undetermined	NA	yes	no	NA	NA	NA	NA	NA
p.His48Pro	-0.897106	0.766026	12	48	2	0	-0.404	1.693	undetermined	NA	yes	no	NA	NA	NA	NA	NA
p.His48Ser	-0.31835	0.0867145	4	48	1	NA	NA	NA	NA	NA	no	no	NA	NA	NA	NA	NA
p.His48Thr	0.371733	0.131849	4	48	1	NA	NA	NA	NA	NA	no	no	NA	NA	NA	NA	NA
p.His48Tyr	1.23448	0.526743	12	48	2	-1.19292	-1.611	0.231	benign.strong	NA	yes	no	NA	NA	NA	NA	NA
p.His48Val	1.52612	0.167033	8	48	1	NA	NA	NA	NA	NA	no	no	NA	NA	NA	NA	NA
p.Leu49=	0.771697	0.569674	16	49	2	NA	NA	NA	NA	NA	yes	no	NA	NA	NA	NA	NA
p.Leu49Ala	0.327198	0.309223	16	49	2	0.351691	-0.999	1.391	patho.support	NA	no	no	NA	NA	NA	NA	CAUTION
p.Leu49Arg	1.03932	0.719909	20	49	2	-1.19039	-1.565	0.641	benign.strong	NA	yes	no	NA	NA	NA	NA	CAUTION
p.Leu49Asn	-0.822082	0.122718	4	49	1	NA	NA	NA	NA	NA	no	no	NA	NA	NA	NA	NA
p.Leu49Asp	-0.689006	0.0704198	4	49	1	NA	NA	NA	NA	NA	no	no	NA	NA	NA	NA	NA
p.Leu49Cys	-0.19079	0.939834	12	49	2	2.02448	-1.185	1.425	patho.strong	NA	no	no	NA	NA	NA	NA	CAUTION
p.Leu49Gln	-0.301833	0.0924117	4	49	1	NA	NA	NA	NA	NA	yes	no	NA	NA	NA	NA	NA
p.Leu49Gly	-0.0766246	0.536055	20	49	2	1.20765	-0.325	1.739	patho.moderate	NA	no	no	NA	NA	NA	NA	NA
p.Leu49His	-0.538151	0.0910904	4	49	1	NA	NA	NA	NA	NA	no	no	NA	NA	NA	NA	NA
p.Leu49Ile	-0.274776	1.39504	8	49	1	NA	NA	NA	NA	NA	no	no	NA	NA	NA	NA	NA
p.Leu49Met	0.566238	0.421892	8	49	2	-0.093213	-0.901	1.382	undetermined	NA	yes	no	NA	NA	NA	NA	NA
p.Leu49Phe	0.262202	0.489549	16	49	2	0.429455	-1.385	1.915	patho.support	NA	no	no	NA	NA	NA	NA	CAUTION
p.Leu49Pro	-0.172681	0.43474	16	49	2	1.746	-0.344	1.953	patho.strong	NA	yes	no	NA	NA	NA	NA	NA
p.Leu49Ser	-0.858239	0.777635	32	49	2	0	0	1.968	undetermined	NA	no	no	NA	NA	NA	NA	NA
p.Leu49Ter	-0.321364	0.378204	12	49	2	NA	NA	NA	NA	NA	no	no	NA	NA	NA	NA	NA
p.Leu49Thr	-0.364137	0.530818	8	49	1	NA	NA	NA	NA	NA	no	no	NA	NA	NA	NA	NA
p.Leu49Trp	-0.0359205	0.217032	8	49	2	1.11467	0.491	1.981	patho.moderate	NA	no	no	NA	NA	NA	NA	NA
p.Leu49Tyr	0.268191	0.597521	8	49	2	0.420626	-1.292	1.766	patho.support	NA	no	no	NA	NA	NA	NA	CAUTION
p.Leu49Val	0.492001	0.312603	24	49	2	0.0589103	-0.385	0.957	undetermined	NA	yes	no	NA	NA	NA	NA	NA
p.Lys50=	1.7252	0.801841	8	50	2	NA	NA	NA	NA	NA	yes	no	NA	NA	NA	NA	NA
p.Lys50Ala	-0.833212	0.500551	20	50	2	0	0	1.732	undetermined	NA	no	no	NA	NA	NA	NA	NA
p.Lys50Asn	1.59142	0.231307	8	50	2	-1.06848	-1.46	0	benign.support	NA	yes	no	NA	NA	NA	NA	NA
p.Lys50Asp	1.78352	0.202761	8	50	2	0	-0.987	0	undetermined	NA	no	no	NA	NA	NA	NA	NA
p.Lys50Cys	0.453599	0.276591	16	50	2	0.141344	-0.538	1.131	undetermined	NA	no	no	NA	NA	NA	NA	NA
p.Lys50Glu	0.639847	0.635625	8	50	1	NA	NA	NA	NA	NA	yes	no	NA	NA	NA	NA	NA
p.Lys50Gly	1.42147	0.111942	8	50	2	-1.33458	-1.642	-1.195	benign.strong	NA	no	no	NA	NA	NA	NA	NA
p.Lys50His	0.460275	0.272635	16	50	2	0.126607	-0.565	0.733	undetermined	NA	no	no	NA	NA	NA	NA	NA
p.Lys50Ile	0.717455	0.348371	16	50	2	-0.413884	-1.244	0.919	benign.support	NA	no	no	NA	NA	NA	NA	CAUTION
p.Lys50Leu	0.404059	0.620821	44	50	2	0.255893	-1.134	1.773	undetermined	NA	no	no	NA	NA	NA	NA	NA
p.Lys50Met	0.465135	0.0503075	4	50	1	NA	NA	NA	NA	NA	yes	no	NA	NA	NA	NA	NA
p.Lys50Phe	-0.138685	0.124349	16	50	2	1.44859	0.825	2.015	patho.strong	NA	no	no	NA	NA	NA	NA	NA
p.Lys50Pro	-0.340542	0.681882	28	50	2	1.87674	-1.061	1.845	patho.strong	NA	no	no	NA	NA	NA	NA	NA
p.Lys50Ser	2.06817	0.822625	28	50	2	0	-1.2	0	undetermined	NA	no	no	NA	NA	NA	NA	NA
p.Lys50Ter	-0.402813	0.433935	24	50	2	NA	NA	NA	NA	NA	yes	no	NA	NA	NA	NA	NA
p.Lys50Thr	0.51038	0.497474	16	50	2	0.0227568	-1.163	1.654	undetermined	NA	yes	no	NA	NA	NA	NA	NA
p.Lys50Trp	0.148734	0.110407	8	50	2	0.658595	0.437	0.902	patho.moderate	NA	no	no	NA	NA	NA	NA	NA
p.Lys50Tyr	-0.654127	0.441777	16	50	2	1.16512	0	2.011	patho.moderate	NA	no	no	NA	NA	NA	NA	NA
p.Lys50Val	0.729869	0.452471	20	50	2	-0.44853	-1.17	0.606	benign.support	NA	no	no	NA	NA	NA	NA	CAUTION
p.Lys50Arg	0.745409	0.42022	28	50	2	-0.499599	-1.548	0.975	benign.support	VUS	yes	no	BS3_supp+PM2_supp	No	VUS	NA	CAUTION
p.Glu51=	1.29836	1.34355	4	51	1	NA	NA	NA	NA	NA	yes	no	NA	NA	NA	NA	NA
p.Glu51Ala	0.127563	0.27251	28	51	2	0.700318	-0.132	1.669	patho.moderate	NA	yes	no	NA	NA	NA	NA	NA
p.Glu51Arg	0.214515	0.316939	32	51	2	0.51015	-0.329	1.227	patho.support	NA	no	no	NA	NA	NA	NA	CAUTION
p.Glu51Asn	-2.60622	0.165967	4	51	1	NA	NA	NA	NA	NA	no	no	NA	NA	NA	NA	NA
p.Glu51Asp	0.85191	0.234909	16	51	2	-0.846754	-1.206	-0.055	benign.support	NA	yes	no	NA	NA	NA	NA	NA
p.Glu51Cys	-0.0445551	0.409485	12	51	2	1.13004	0.084	2.002	patho.moderate	NA	no	no	NA	NA	NA	NA	NA
p.Glu51Gln	0.593277	0.104908	8	51	2	-0.147659	-0.267	0.081	undetermined	NA	yes	no	NA	NA	NA	NA	NA
p.Glu51Gly	0.27926	0.288394	20	51	2	0.406065	-0.162	1.26	patho.support	NA	yes	no	NA	NA	NA	NA	CAUTION
p.Glu51His	0.0446787	0.0702417	4	51	1	NA	NA	NA	NA	NA	no	no	NA	NA	NA	NA	NA
p.Glu51Ile	-1.5399	0.366277	12	51	2	NA	NA	NA	undetermined	NA	no	no	NA	NA	NA	NA	NA
p.Glu51Leu	0.248409	0.498756	36	51	2	0.450969	-0.986	1.254	patho.support	NA	no	no	NA	NA	NA	NA	CAUTION
p.Glu51Lys	0.391338	0.532921	8	51	2	0.283751	-1.244	1.566	undetermined	NA	yes	no	NA	NA	NA	NA	NA
p.Glu51Met	-1.54066	0.852032	8	51	2	NA	NA	NA	undetermined	NA	no	no	NA	NA	NA	NA	NA
p.Glu51Phe	-0.754201	0.296597	12	51	2	0.54043	0	1.81	undetermined	NA	no	no	NA	NA	NA	NA	NA
p.Glu51Pro	-0.179325	0.605681	8	51	2	1.84908	0.143	1.808	patho.strong	NA	no	no	NA	NA	NA	NA	NA
p.Glu51Ser	-0.885123	0.57506	32	51	2	0	-0.962	1.911	undetermined	NA	no	no	NA	NA	NA	NA	NA
p.Glu51Ter	0.585222	0.163378	16	51	2	NA	NA	NA	NA	NA	yes	no	NA	NA	NA	NA	NA
p.Glu51Thr	-0.0713778	0.141282	4	51	1	NA	NA	NA	NA	NA	no	no	NA	NA	NA	NA	NA
p.Glu51Trp	-0.495308	0.111423	8	51	2	1.60612	0.843	1.94	patho.strong	NA	no	no	NA	NA	NA	NA	NA
p.Glu51Tyr	-0.775493	0.187444	12	51	2	0.30436	0	1.838	undetermined	NA	no	no	NA	NA	NA	NA	NA
p.Glu51Val	0.0642378	0.141298	24	51	2	0.871691	0.404	1.384	patho.moderate	NA	yes	no	NA	NA	NA	NA	NA
p.Lys52=	0.997082	0.460698	8	52	2	NA	NA	NA	NA	NA	yes	no	NA	NA	NA	NA	NA
p.Lys52Ala	1.00916	0.135665	8	52	2	-1.15301	-1.248	-0.99	benign.strong	NA	no	no	NA	NA	NA	NA	NA
p.Lys52Arg	0.664289	0.346463	16	52	2	-0.287412	-1.163	0.61	undetermined	NA	yes	no	NA	NA	NA	NA	NA
p.Lys52Asn	-0.178374	0.2979	16	52	2	1.8325	0.51	1.997	patho.strong	NA	yes	no	NA	NA	NA	NA	NA
p.Lys52Asp	0.601035	0.167096	16	52	2	-0.163333	-0.335	0.302	undetermined	NA	no	no	NA	NA	NA	NA	NA
p.Lys52Cys	-0.346166	0.176666	16	52	2	1.86939	0.754	1.988	patho.strong	NA	no	no	NA	NA	NA	NA	NA
p.Lys52Gln	-0.353304	0.239762	4	52	1	NA	NA	NA	NA	NA	yes	no	NA	NA	NA	NA	NA
p.Lys52Glu	0.994182	0.581139	16	52	2	-1.12023	-1.228	1.228	benign.strong	NA	yes	no	NA	NA	NA	NA	CAUTION
p.Lys52Gly	0.435443	0.415328	32	52	2	0.183899	-1.1	1.644	undetermined	NA	no	no	NA	NA	NA	NA	NA
p.Lys52His	-0.454969	0.252378	8	52	1	NA	NA	NA	NA	NA	no	no	NA	NA	NA	NA	NA
p.Lys52Ile	0.794448	0.384041	24	52	2	-0.696774	-1.179	0.45	benign.support	NA	no	no	NA	NA	NA	NA	CAUTION
p.Lys52Leu	1.11359	0.395495	44	52	2	-1.25167	-1.426	0.289	benign.strong	NA	no	no	NA	NA	NA	NA	NA
p.Lys52Met	2.45862	0.480848	8	52	2	0	-0.162	0	undetermined	NA	yes	no	NA	NA	NA	NA	NA
p.Lys52Phe	0.159862	0.231086	16	52	2	0.627663	0.077	1.849	patho.support	NA	no	no	NA	NA	NA	NA	NA
p.Lys52Pro	-0.130386	0.727473	24	52	2	1.40385	-0.923	1.901	patho.strong	NA	no	no	NA	NA	NA	NA	CAUTION
p.Lys52Ser	0.882862	0.297704	44	52	2	-0.910734	-1.245	0.937	benign.support	NA	no	no	NA	NA	NA	NA	NA
p.Lys52Ter	0.337549	0.485427	24	52	2	NA	NA	NA	NA	NA	yes	no	NA	NA	NA	NA	NA
p.Lys52Thr	1.21153	0.533629	12	52	2	-1.20331	-1.464	0.253	benign.strong	NA	yes	no	NA	NA	NA	NA	NA
p.Lys52Trp	-0.861356	0.184957	8	52	2	0	0	1.433	undetermined	NA	no	no	NA	NA	NA	NA	NA
p.Lys52Tyr	0.197667	0.386592	16	52	2	0.542837	-0.837	1.72	patho.support	NA	no	no	NA	NA	NA	NA	CAUTION
p.Lys52Val	1.3839	0.283376	28	52	2	-1.26729	-1.36	-0.287	benign.strong	NA	no	no	NA	NA	NA	NA	NA
p.Glu53=	1.15228	0.133484	8	53	2	NA	NA	NA	NA	NA	yes	no	NA	NA	NA	NA	NA
p.Glu53Ala	1.11509	0.16831	24	53	2	-1.25111	-1.547	-1.177	benign.strong	NA	yes	no	NA	NA	NA	NA	NA
p.Glu53Arg	-0.133156	0.603693	44	53	2	1.41806	-0.233	1.645	patho.strong	NA	no	no	NA	NA	NA	NA	NA
p.Glu53Asn	0.150525	0.596158	12	53	2	0.653416	-0.931	1.802	patho.support	NA	no	no	NA	NA	NA	NA	CAUTION
p.Glu53Asp	0.592796	0.210015	16	53	2	-0.146699	-0.65	0.565	undetermined	NA	yes	no	NA	NA	NA	NA	NA
p.Glu53Cys	1.44779	0.329403	12	53	2	-1.41273	-1.543	-0.081	benign.strong	NA	no	no	NA	NA	NA	NA	NA
p.Glu53Gln	0.948022	0.950978	16	53	2	-1.02247	-1.47	1.143	benign.strong	NA	yes	no	NA	NA	NA	NA	CAUTION
p.Glu53Gly	-0.090471	0.575812	32	53	2	1.24804	-1.212	1.377	patho.moderate	NA	yes	no	NA	NA	NA	NA	NA
p.Glu53His	0.435284	0.534644	12	53	2	0.184302	-1.152	0.849	undetermined	NA	no	no	NA	NA	NA	NA	NA
p.Glu53Ile	1.49031	0.504623	20	53	2	-1.63097	-1.56	0	benign.strong	NA	no	no	NA	NA	NA	NA	NA
p.Glu53Leu	1.13681	0.53756	48	53	2	-1.24253	-1.403	0.727	benign.strong	NA	no	no	NA	NA	NA	NA	NA
p.Glu53Lys	1.55278	0.322818	8	53	2	-1.33364	-1.615	0	benign.strong	NA	yes	no	NA	NA	NA	NA	NA
p.Glu53Met	0.543802	0.266744	8	53	2	-0.045383	-1.1	0.387	undetermined	NA	no	no	NA	NA	NA	NA	NA
p.Glu53Phe	0.61134	0.429204	16	53	2	-0.184734	-1.385	1.698	undetermined	NA	no	no	NA	NA	NA	NA	NA
p.Glu53Pro	-0.37143	0.490168	32	53	2	1.83164	0	1.939	patho.strong	NA	no	no	NA	NA	NA	NA	NA
p.Glu53Ser	0.700969	0.538724	48	53	2	-0.370879	-1.29	0.698	benign.support	NA	no	no	NA	NA	NA	NA	CAUTION
p.Glu53Ter	-0.103902	0.280275	24	53	2	NA	NA	NA	NA	NA	yes	no	NA	NA	NA	NA	NA
p.Glu53Thr	1.36604	0.610866	20	53	2	-1.24525	-1.232	0.083	benign.strong	NA	no	no	NA	NA	NA	NA	NA
p.Glu53Trp	1.19812	0.358089	8	53	2	-1.21184	-1.26	0	benign.strong	NA	no	no	NA	NA	NA	NA	NA
p.Glu53Tyr	-0.0622011	1.1642	12	53	2	1.17004	0	1.813	patho.moderate	NA	no	no	NA	NA	NA	NA	CAUTION
p.Glu53Val	1.35779	0.504357	32	53	2	-1.2392	-1.402	0	benign.strong	NA	yes	no	NA	NA	NA	NA	NA
p.Gly54=	1.01921	0.440246	24	54	2	NA	NA	NA	NA	NA	yes	no	NA	NA	NA	NA	NA
p.Gly54Ala	-0.977475	0.695431	20	54	2	0	0	1.99	undetermined	NA	yes	no	NA	NA	NA	NA	NA
p.Gly54Arg	-0.990647	0.583375	24	54	2	0	0	1.695	undetermined	NA	yes	no	NA	NA	NA	NA	NA
p.Gly54Asn	-1.62254	0.241688	4	54	1	NA	NA	NA	NA	NA	no	no	NA	NA	NA	NA	NA
p.Gly54Asp	0.773124	0.269512	4	54	1	NA	NA	NA	NA	NA	yes	no	NA	NA	NA	NA	NA
p.Gly54Cys	0.164879	0.190007	16	54	2	0.614948	0.105	1.041	patho.support	NA	yes	no	NA	NA	NA	NA	NA
p.Gly54Gln	-0.473799	0.0634701	8	54	2	1.65109	1.559	1.847	patho.strong	NA	no	no	NA	NA	NA	NA	NA
p.Gly54Glu	0.771685	0.338704	12	54	2	-0.604775	-1.154	-0.352	benign.support	NA	no	no	NA	NA	NA	NA	CAUTION
p.Gly54His	0.132944	0.289458	8	54	2	0.689258	-0.261	1.893	patho.moderate	NA	no	no	NA	NA	NA	NA	NA
p.Gly54Ile	0.416396	0.434606	12	54	2	0.225416	-0.963	1.509	undetermined	NA	no	no	NA	NA	NA	NA	NA
p.Gly54Leu	-0.0222787	0.777214	36	54	2	1.09295	-1.345	1.937	patho.moderate	NA	no	no	NA	NA	NA	NA	CAUTION
p.Gly54Met	0.663197	0.191939	8	54	2	-0.284994	-0.818	0.123	undetermined	NA	no	no	NA	NA	NA	NA	NA
p.Gly54Phe	-0.190363	0.420697	12	54	2	2.02481	0.533	1.979	patho.strong	NA	no	no	NA	NA	NA	NA	NA
p.Gly54Pro	-0.122655	0.306482	20	54	2	1.36721	0.285	1.835	patho.strong	NA	no	no	NA	NA	NA	NA	NA
p.Gly54Ser	-0.808087	0.757071	32	54	2	0	-0.777	1.171	undetermined	NA	yes	no	NA	NA	NA	NA	NA
p.Gly54Ter	0.0710973	0.34821	16	54	2	NA	NA	NA	NA	NA	no	no	NA	NA	NA	NA	NA
p.Gly54Thr	-1.14158	0.59466	16	54	2	0	0	1.755	undetermined	NA	no	no	NA	NA	NA	NA	NA
p.Gly54Trp	0.0658233	0.0925256	8	54	2	0.865939	0.509	1.252	patho.moderate	NA	no	no	NA	NA	NA	NA	NA
p.Gly54Tyr	0.671004	0.862432	8	54	1	NA	NA	NA	NA	NA	no	no	NA	NA	NA	NA	NA
p.Gly54Val	0.384952	0.167041	24	54	2	0.292942	-0.008	0.81	undetermined	NA	yes	no	NA	NA	NA	NA	NA
p.Cys55=	0.84348	0.0519736	8	55	2	NA	NA	NA	NA	NA	yes	no	NA	NA	NA	NA	NA
p.Cys55Ala	-0.60281	0.339074	12	55	2	1.33051	0.165	1.887	patho.moderate	NA	no	no	NA	NA	NA	NA	NA
p.Cys55Arg	0.307516	0.325918	28	55	2	0.372548	-0.518	1.075	patho.support	NA	yes	no	NA	NA	NA	NA	CAUTION
p.Cys55Asn	-0.172388	0.476974	4	55	1	NA	NA	NA	NA	NA	no	no	NA	NA	NA	NA	NA
p.Cys55Asp	0.494701	0.29254	8	55	2	0.0532396	-1.003	1	undetermined	NA	no	no	NA	NA	NA	NA	NA
p.Cys55Gln	-0.411166	0.270185	8	55	2	1.76022	0.058	1.98	patho.strong	NA	no	no	NA	NA	NA	NA	NA
p.Cys55Gly	-0.175393	0.347008	28	55	2	1.78476	0.163	1.839	patho.strong	NA	yes	no	NA	NA	NA	NA	NA
p.Cys55His	0.145291	0.139589	4	55	1	NA	NA	NA	NA	NA	no	no	NA	NA	NA	NA	NA
p.Cys55Ile	1.19478	0.737725	12	55	2	-1.21384	-1.35	0.372	benign.strong	NA	no	no	NA	NA	NA	NA	CAUTION
p.Cys55Leu	-0.0993148	1.18405	16	55	2	1.27667	0	1.918	patho.moderate	NA	no	no	NA	NA	NA	NA	CAUTION
p.Cys55Phe	0.896905	0.100393	8	55	2	-0.934041	-1.156	-0.631	benign.support	NA	yes	no	NA	NA	NA	NA	NA
p.Cys55Pro	0.601506	0.506139	12	55	2	-0.164296	-1.165	1.738	undetermined	NA	no	no	NA	NA	NA	NA	NA
p.Cys55Ser	-0.196338	0.590562	36	55	2	2.02006	-0.817	1.533	patho.strong	NA	yes	no	NA	NA	NA	NA	NA
p.Cys55Ter	0.228453	0.528063	16	55	2	NA	NA	NA	NA	NA	yes	no	NA	NA	NA	NA	NA
p.Cys55Thr	1.49421	0.64981	8	55	1	NA	NA	NA	NA	NA	no	no	NA	NA	NA	NA	NA
p.Cys55Trp	-0.244383	0.248341	8	55	2	1.98028	1.144	1.978	patho.strong	NA	yes	no	NA	NA	NA	NA	NA
p.Cys55Tyr	0.62221	0.229761	12	55	2	-0.204225	-1.083	1.097	undetermined	NA	yes	no	NA	NA	NA	NA	NA
p.Cys55Val	0.6278	0.58946	20	55	2	-0.213222	-1.307	0.793	undetermined	NA	no	no	NA	NA	NA	NA	NA
p.Pro56=	0.796866	0.491925	20	56	2	NA	NA	NA	NA	NA	yes	no	NA	NA	NA	NA	NA
p.Pro56Ala	0.549104	0.534275	20	56	2	-0.0568263	-1.568	1.752	undetermined	NA	yes	no	NA	NA	NA	NA	NA
p.Pro56Arg	0.351987	0.451819	36	56	2	0.325568	-0.173	1.832	patho.support	NA	yes	no	NA	NA	NA	NA	CAUTION
p.Pro56Asn	0.0216894	0.060747	4	56	1	NA	NA	NA	NA	NA	no	no	NA	NA	NA	NA	NA
p.Pro56Asp	-0.102478	0.398245	8	56	2	1.28755	-0.581	1.923	patho.moderate	NA	no	no	NA	NA	NA	NA	NA
p.Pro56Cys	-0.172515	0.255987	16	56	2	1.74376	-0.084	1.929	patho.strong	NA	no	no	NA	NA	NA	NA	NA
p.Pro56Gln	0.746289	0.561811	12	56	2	-0.50268	-1.338	1.529	benign.support	NA	no	no	NA	NA	NA	NA	CAUTION
p.Pro56Glu	-1.89669	0.266679	4	56	1	NA	NA	NA	NA	NA	no	no	NA	NA	NA	NA	NA
p.Pro56Gly	0.50107	0.21209	12	56	2	0.0404112	-1.014	0.496	undetermined	NA	no	no	NA	NA	NA	NA	NA
p.Pro56His	0.984519	0.51807	12	56	2	-1.09614	-1.33	-0.106	benign.strong	NA	yes	no	NA	NA	NA	NA	CAUTION
p.Pro56Ile	0.820186	0.11657	8	56	2	-0.778703	-1.169	-0.512	benign.support	NA	no	no	NA	NA	NA	NA	NA
p.Pro56Lys	1.48194	0.156588	4	56	1	NA	NA	NA	NA	NA	no	no	NA	NA	NA	NA	NA
p.Pro56Met	-0.902716	0.462874	8	56	2	0	0	1.986	undetermined	NA	no	no	NA	NA	NA	NA	NA
p.Pro56Phe	0.968002	0.209671	16	56	2	-1.06092	-1.255	-0.267	benign.strong	NA	no	no	NA	NA	NA	NA	NA
p.Pro56Ter	-0.821976	0.557903	24	56	2	NA	NA	NA	NA	NA	no	no	NA	NA	NA	NA	NA
p.Pro56Thr	0.543723	0.386875	28	56	2	-0.0452007	-1.057	1.955	undetermined	NA	yes	no	NA	NA	NA	NA	NA
p.Pro56Trp	0.159776	0.158744	8	56	2	0.627886	0.094	1.122	patho.support	NA	no	no	NA	NA	NA	NA	NA
p.Pro56Tyr	-0.155455	0.824615	12	56	2	1.56514	-0.699	1.962	patho.strong	NA	no	no	NA	NA	NA	NA	CAUTION
p.Pro56Val	0.828532	0.669235	24	56	2	-0.803734	-1.34	1.574	benign.support	NA	no	no	NA	NA	NA	NA	CAUTION
p.Pro56Leu	-0.062907	0.364356	48	56	2	1.17179	0.126	1.976	patho.moderate	VUS	yes	no	PM3_mod+PM2_supp+PP3	No	VUS	NA	NA
p.Pro56Ser	0.484012	0.558606	32	56	2	0.0757293	-0.872	1.972	undetermined	VUS	yes	no	NA	NA	NA	NA	NA
p.Gln57=	0.977347	0.324608	8	57	2	NA	NA	NA	NA	NA	yes	no	NA	NA	NA	NA	NA
p.Gln57Ala	1.24638	0.883657	20	57	2	-1.19327	-1.379	0.806	benign.strong	NA	no	no	NA	NA	NA	NA	CAUTION
p.Gln57Arg	0.643389	0.753433	44	57	2	-0.242977	-1.243	1.452	undetermined	NA	yes	no	NA	NA	NA	NA	NA
p.Gln57Asn	-0.0973372	0.876381	16	57	2	1.27005	0	1.975	patho.moderate	NA	no	no	NA	NA	NA	NA	CAUTION
p.Gln57Cys	-0.141388	0.372867	16	57	2	1.46492	0.75	1.917	patho.strong	NA	no	no	NA	NA	NA	NA	NA
p.Gln57Gly	-0.774307	0.800356	20	57	2	0.3124	-1.101	1.463	undetermined	NA	no	no	NA	NA	NA	NA	NA
p.Gln57His	-0.167769	0.11258	16	57	2	1.68468	1.116	2.005	patho.strong	NA	yes	no	NA	NA	NA	NA	NA
p.Gln57Ile	0.760596	0.911814	16	57	2	-0.556254	-1.471	0.514	benign.support	NA	no	no	NA	NA	NA	NA	CAUTION
p.Gln57Leu	1.40811	0.392086	44	57	2	-1.30654	-1.386	0	benign.strong	NA	yes	no	NA	NA	NA	NA	NA
p.Gln57Lys	1.1198	0.157242	8	57	2	-1.24932	-1.243	-0.653	benign.strong	NA	yes	no	NA	NA	NA	NA	NA
p.Gln57Met	-0.643413	0.106401	4	57	1	NA	NA	NA	NA	NA	no	no	NA	NA	NA	NA	NA
p.Gln57Phe	0.2686	0.0794712	16	57	2	0.420023	0.299	0.61	patho.support	NA	no	no	NA	NA	NA	NA	NA
p.Gln57Ser	0.216849	0.408859	36	57	2	0.505758	-0.762	1.954	patho.support	NA	no	no	NA	NA	NA	NA	CAUTION
p.Gln57Ter	-0.12819	0.628656	24	57	2	NA	NA	NA	NA	NA	yes	no	NA	NA	NA	NA	NA
p.Gln57Thr	0.369386	0.635545	28	57	2	0.308679	-1.247	1.728	patho.support	NA	no	no	NA	NA	NA	NA	CAUTION
p.Gln57Trp	-0.290187	0.22555	4	57	1	NA	NA	NA	NA	NA	no	no	NA	NA	NA	NA	NA
p.Gln57Tyr	0.534545	0.197383	16	57	2	-0.0239071	-0.672	0.387	undetermined	NA	no	no	NA	NA	NA	NA	NA
p.Gln57Val	0.738764	0.5023	28	57	2	-0.476889	-1.246	0.965	benign.support	NA	no	no	NA	NA	NA	NA	CAUTION
p.Gln57Glu	0.684721	0.538042	12	57	2	-0.334225	-1.251	1.303	benign.support	VUS	yes	no	BS3_supp+PM2_supp	No	VUS	NA	CAUTION
p.Gln57Pro	-0.526867	0.524323	32	57	2	1.53036	0	1.983	patho.strong	VUS	yes	no	PS3_strong+PM2_supp+PP3	Yes	LP	Yes	NA
p.Ala58=	1.43923	0.591493	24	58	2	NA	NA	NA	NA	NA	yes	no	NA	NA	NA	NA	NA
p.Ala58Arg	0.309753	0.417803	48	58	2	0.370085	-0.362	1.101	patho.support	NA	no	no	NA	NA	NA	NA	CAUTION
p.Ala58Asn	-1.12635	0.617437	12	58	2	0	0	1.361	undetermined	NA	no	no	NA	NA	NA	NA	NA
p.Ala58Cys	-0.140692	0.253148	16	58	2	1.46064	0.457	1.982	patho.strong	NA	no	no	NA	NA	NA	NA	NA
p.Ala58Gln	-0.509049	0.397204	16	58	2	1.57494	0	2.006	patho.strong	NA	no	no	NA	NA	NA	NA	NA
p.Ala58Glu	-0.054509	0.475836	12	58	2	1.15146	-0.203	1.953	patho.moderate	NA	no	no	NA	NA	NA	NA	NA
p.Ala58His	-0.262559	0.402515	16	58	2	1.96333	0.367	1.899	patho.strong	NA	no	no	NA	NA	NA	NA	NA
p.Ala58Ile	-0.388017	0.570238	20	58	2	1.80199	0	1.57	patho.strong	NA	no	no	NA	NA	NA	NA	NA
p.Ala58Leu	0.0439297	0.197835	48	58	2	0.958387	0.445	1.698	patho.moderate	NA	no	no	NA	NA	NA	NA	NA
p.Ala58Lys	-1.13533	0.566386	12	58	2	0	0	1.402	undetermined	NA	no	no	NA	NA	NA	NA	NA
p.Ala58Met	-0.0856953	0.119088	8	58	2	1.23356	0.746	2.012	patho.moderate	NA	no	no	NA	NA	NA	NA	NA
p.Ala58Phe	0.0933532	0.102932	16	58	2	0.782237	0.337	1.296	patho.moderate	NA	no	no	NA	NA	NA	NA	NA
p.Ala58Pro	-0.270947	0.706364	28	58	2	1.95551	-1.134	1.692	patho.strong	NA	yes	no	NA	NA	NA	NA	NA
p.Ala58Ser	-0.0331063	0.368198	48	58	2	1.10981	0.378	1.983	patho.moderate	NA	yes	no	NA	NA	NA	NA	NA
p.Ala58Ter	0.0663919	0.253268	20	58	2	NA	NA	NA	NA	NA	no	no	NA	NA	NA	NA	NA
p.Ala58Trp	0.0997834	0.124665	8	58	2	0.76539	0.473	1.275	patho.moderate	NA	no	no	NA	NA	NA	NA	NA
p.Ala58Tyr	-0.204464	0.198776	16	58	2	2.01312	0.368	1.957	patho.strong	NA	no	no	NA	NA	NA	NA	NA
p.Ala58Val	0.221343	0.191562	32	58	2	0.497377	-0.058	1.261	patho.support	NA	yes	no	PS3_supp+PM2_supp+PM3_strong+PP3_supp+PP4_mod	Yes	LP	Yes	NA
p.Ala58Asp	0.158443	0.10071	12	58	2	0.631336	0.324	1.069	patho.support	P/LP	yes	no	PS3_supp+PM2_supp+PP3+PM5_supp+PM3_mod+PP4_mod	No	LP	NA	NA
p.Ala58Gly	-0.106735	0.226705	32	58	2	1.3028	0.62	2.004	patho.moderate	P/LP	yes	no	PS3_mod+PM2_supp+PP3+PM5_supp+PM3_mod+PP4_supp	No	LP	NA	NA
p.Ala58Thr	0.166376	0.518428	24	58	2	0.611231	-0.482	1.876	patho.support	VUS	yes	no	PS3_supp+PM2_supp+PP3+PM5_supp+PP4_mod	Yes	LP	Yes	CAUTION
p.Phe59=	1.55936	0.0708818	8	59	2	NA	NA	NA	NA	NA	yes	no	NA	NA	NA	NA	NA
p.Phe59Ala	0.100823	0.568505	16	59	2	0.76274	-0.972	1.762	patho.moderate	NA	no	no	NA	NA	NA	NA	CAUTION
p.Phe59Arg	-0.190945	0.585371	44	59	2	2.02436	0	1.534	patho.strong	NA	no	no	NA	NA	NA	NA	NA
p.Phe59Asn	-0.0760969	0.111611	16	59	2	1.2062	0.845	1.817	patho.moderate	NA	no	no	NA	NA	NA	NA	NA
p.Phe59Asp	0.139243	0.285378	16	59	2	0.676967	-0.112	1.781	patho.moderate	NA	no	no	NA	NA	NA	NA	NA
p.Phe59Cys	-0.267979	0.162462	16	59	2	1.95835	0.683	2.015	patho.strong	NA	yes	no	NA	NA	NA	NA	NA
p.Phe59Gln	-1.18715	0.157264	12	59	2	0	0	0	undetermined	NA	no	no	NA	NA	NA	NA	NA
p.Phe59Glu	0.560731	0.189969	12	59	2	-0.0814425	-1.034	0.237	undetermined	NA	no	no	NA	NA	NA	NA	NA
p.Phe59Gly	0.194428	0.509892	32	59	2	0.549352	-0.983	0.851	patho.support	NA	no	no	NA	NA	NA	NA	CAUTION
p.Phe59His	0.308212	0.498898	16	59	2	0.37172	-1.229	1.817	patho.support	NA	no	no	NA	NA	NA	NA	CAUTION
p.Phe59Ile	0.996852	0.477107	24	59	2	-1.12714	-1.21	0.97	benign.strong	NA	yes	no	NA	NA	NA	NA	NA
p.Phe59Leu	0.0546409	0.178862	48	59	2	0.909938	0.227	1.306	patho.moderate	NA	yes	no	NA	NA	NA	NA	NA
p.Phe59Lys	0.386656	0.0902612	4	59	1	NA	NA	NA	NA	NA	no	no	NA	NA	NA	NA	NA
p.Phe59Met	0.656075	0.149893	8	59	2	-0.269505	-0.758	0.323	undetermined	NA	no	no	NA	NA	NA	NA	NA
p.Phe59Pro	0.071086	0.281475	20	59	2	0.84813896199179994	0.235	1.374	patho.moderate	NA	no	no	NA	NA	NA	NA	NA
p.Phe59Ser	0.199861	0.436345	48	59	2	0.538468	-0.449	1.99	patho.support	NA	yes	no	NA	NA	NA	NA	CAUTION
p.Phe59Ter	-0.0962833	0.231545	24	59	2	NA	NA	NA	NA	NA	no	no	NA	NA	NA	NA	NA
p.Phe59Thr	0.101556	0.44851	28	59	2	0.760885	-1.227	1.679	patho.moderate	NA	no	no	NA	NA	NA	NA	CAUTION
p.Phe59Trp	0.208052	0.132754	8	59	2	0.522471	0.268	1.027	patho.support	NA	no	no	NA	NA	NA	NA	NA
p.Phe59Tyr	-0.0923969	0.190548	16	59	2	1.25407	0.857	2.021	patho.moderate	NA	yes	no	NA	NA	NA	NA	NA
p.Phe59Val	0.903395	0.24428	32	59	2	-0.944852	-1.241	-0.214	benign.support	NA	yes	no	NA	NA	NA	NA	NA
p.His60=	1.75083	0.32102	8	60	2	NA	NA	NA	NA	NA	yes	no	NA	NA	NA	NA	NA
p.His60Ala	-0.134704	0.213246	28	60	2	1.42628	0.405	2	patho.strong	NA	no	no	NA	NA	NA	NA	NA
p.His60Arg	0.0861712	0.408036	44	60	2	0.80209	-0.954	1.876	patho.moderate	NA	yes	no	NA	NA	NA	NA	NA
p.His60Asn	0.178747	0.114686	8	60	2	0.582271	0.34	1.271	patho.support	NA	yes	no	NA	NA	NA	NA	NA
p.His60Asp	-0.0281218	0.255751	16	60	2	1.10183	0.262	1.974	patho.moderate	NA	yes	no	NA	NA	NA	NA	NA
p.His60Cys	-0.269799	0.147369	16	60	2	1.95661	1.218	1.997	patho.strong	NA	no	no	NA	NA	NA	NA	NA
p.His60Gln	0.337866	0.402203	16	60	2	0.340283	-0.503	0.533	patho.support	NA	yes	no	NA	NA	NA	NA	CAUTION
p.His60Glu	-0.560383	0.424786	12	60	2	1.44026	0	1.608	patho.strong	NA	no	no	NA	NA	NA	NA	NA
p.His60Gly	0.032252	0.617234	32	60	2	1.01658	-1.031	1.814	patho.moderate	NA	no	no	NA	NA	NA	NA	CAUTION
p.His60Ile	0.21607	0.500924	24	60	2	0.507222	-0.42	1.996	patho.support	NA	no	no	NA	NA	NA	NA	CAUTION
p.His60Leu	-0.134897	0.3419	48	60	2	1.42732	0.091	2.015	patho.strong	NA	yes	no	NA	NA	NA	NA	NA
p.His60Lys	-0.423843	0.778912	16	60	2	1.73877	0	0.812	patho.strong	NA	no	no	NA	NA	NA	NA	NA
p.His60Met	0.413777	0.0349285	8	60	2	0.231479	0.094	0.302	undetermined	NA	no	no	NA	NA	NA	NA	NA
p.His60Phe	1.061	0.238322	16	60	2	-1.22072	-1.175	-0.037	benign.strong	NA	no	no	NA	NA	NA	NA	NA
p.His60Pro	-0.793463	0.309083	32	60	2	0.155131	0	1.887	undetermined	NA	yes	no	NA	NA	NA	NA	NA
p.His60Ser	-0.00297073	0.250619	40	60	2	1.06562	-0.055	1.759	patho.moderate	NA	no	no	NA	NA	NA	NA	NA
p.His60Ter	-0.0406587	0.349312	20	60	2	NA	NA	NA	NA	NA	no	no	NA	NA	NA	NA	NA
p.His60Thr	0.117094	0.244154	24	60	2	0.723586	0.258	2.015	patho.moderate	NA	no	no	NA	NA	NA	NA	NA
p.His60Trp	0.431411	0.347781	8	60	2	0.192635	-0.711	1.247	undetermined	NA	no	no	NA	NA	NA	NA	NA
p.His60Tyr	0.332402	0.241639	16	60	2	0.346147	-0.039	1.092	patho.support	NA	yes	no	NA	NA	NA	NA	CAUTION
p.His60Val	-0.0783232	0.369394	28	60	2	1.21235	0.28	1.913	patho.moderate	NA	no	no	NA	NA	NA	NA	NA
p.Ala61=	0.767131	0.5217	24	61	2	NA	NA	NA	NA	NA	yes	no	NA	NA	NA	NA	NA
p.Ala61Arg	0.646452	0.669399	28	61	2	-0.249272	-1.202	1.795	undetermined	NA	no	no	NA	NA	NA	NA	NA
p.Ala61Asn	0.590139	0.0811159	4	61	1	NA	NA	NA	NA	NA	no	no	NA	NA	NA	NA	NA
p.Ala61Asp	0.176013	0.056811	4	61	1	NA	NA	NA	NA	NA	yes	no	NA	NA	NA	NA	NA
p.Ala61Cys	-0.153455	0.49872	16	61	2	1.54902	0.305	1.927	patho.strong	NA	no	no	NA	NA	NA	NA	NA
p.Ala61Gln	0.47222	0.215346	4	61	1	NA	NA	NA	NA	NA	no	no	NA	NA	NA	NA	NA
p.Ala61Glu	0.61916	0.677982	16	61	2	-0.199367	-1.221	1.338	undetermined	NA	no	no	NA	NA	NA	NA	NA
p.Ala61Gly	0.213629	0.290795	28	61	2	0.511826	-0.118	0.521	patho.support	NA	yes	no	NA	NA	NA	NA	CAUTION
p.Ala61His	1.25957	0.140526	8	61	2	-1.19418	-1.383	-1.178	benign.strong	NA	no	no	NA	NA	NA	NA	NA
p.Ala61Ile	-0.470533	0.199018	20	61	2	1.65786	0	1.851	patho.strong	NA	no	no	NA	NA	NA	NA	NA
p.Ala61Leu	-0.166057	0.569304	48	61	2	1.66551	0	1.986	patho.strong	NA	no	no	NA	NA	NA	NA	NA
p.Ala61Met	0.552413	0.269648	8	61	2	-0.06381	-0.984	0.891	undetermined	NA	no	no	NA	NA	NA	NA	NA
p.Ala61Phe	0.25999	0.0709448	16	61	2	0.432725	0.319	0.671	patho.support	NA	no	no	NA	NA	NA	NA	NA
p.Ala61Pro	-0.680323	0.601907	20	61	2	1.04185	0	1.935	patho.moderate	NA	yes	no	NA	NA	NA	NA	NA
p.Ala61Ser	1.47507	0.249316	28	61	2	-1.56301	-1.597	-0.112	benign.strong	NA	yes	no	NA	NA	NA	NA	NA
p.Ala61Ter	-0.76067	0.244906	12	61	2	NA	NA	NA	NA	NA	no	no	NA	NA	NA	NA	NA
p.Ala61Trp	1.46352	0.125831	8	61	2	-1.48543	-1.54	-0.496	benign.strong	NA	no	no	NA	NA	NA	NA	NA
p.Ala61Tyr	-0.0285726	0.378972	16	61	2	1.10252	-0.27	1.846	patho.moderate	NA	no	no	NA	NA	NA	NA	NA
p.Ala61Val	0.327842	0.529128	28	61	2	0.351007	-1.374	1.591	patho.support	NA	yes	no	NA	NA	NA	NA	CAUTION
p.Ala61Thr	0.573384	0.522377	24	61	2	-0.108645	-1.422	1.995	undetermined	VUS	yes	no	NA	NA	NA	NA	NA
p.Leu62=	0.827281	0.673408	40	62	2	NA	NA	NA	NA	NA	yes	no	NA	NA	NA	NA	NA
p.Leu62Ala	-0.0777137	0.313847	24	62	2	1.21066	0.178	1.947	patho.moderate	NA	no	no	NA	NA	NA	NA	NA
p.Leu62Arg	-0.00965579	0.952405	44	62	2	1.07451	-1.4	1.256	patho.moderate	NA	yes	no	NA	NA	NA	NA	CAUTION
p.Leu62Asn	0.231543	0.311455	8	62	1	NA	NA	NA	NA	NA	no	no	NA	NA	NA	NA	NA
p.Leu62Asp	-0.0278496	0.142813	8	62	2	1.10141	0.515	1.945	patho.moderate	NA	no	no	NA	NA	NA	NA	NA
p.Leu62Cys	0.583913	0.152119	16	62	2	-0.129133	-0.825	0.235	undetermined	NA	no	no	NA	NA	NA	NA	NA
p.Leu62Gln	0.050223	0.228648	12	62	2	0.929047	-0.02	1.999	patho.moderate	NA	no	no	NA	NA	NA	NA	NA
p.Leu62Glu	-0.679318	0.413576	12	62	2	1.04647	0	1.571	patho.moderate	NA	no	no	NA	NA	NA	NA	NA
p.Leu62Gly	-0.253253	0.250057	28	62	2	1.97188	0.697	2.014	patho.strong	NA	no	no	NA	NA	NA	NA	NA
p.Leu62His	-0.594238	0.338659	12	62	2	1.35492	0	1.822	patho.strong	NA	yes	no	NA	NA	NA	NA	NA
p.Leu62Ile	-0.600954	0.319507	24	62	2	1.33501	0	1.897	patho.moderate	NA	yes	no	NA	NA	NA	NA	NA
p.Leu62Lys	-0.404163	0.343711	8	62	2	1.77272	0	1.933	patho.strong	NA	no	no	NA	NA	NA	NA	NA
p.Leu62Met	0.557761	0.109265	8	62	2	-0.0751313	-0.539	0.26	undetermined	NA	no	no	NA	NA	NA	NA	NA
p.Leu62Phe	-0.7659	0.190123	16	62	2	0.367308	0	1.702	undetermined	NA	yes	no	NA	NA	NA	NA	NA
p.Leu62Pro	-0.295176	0.465701	28	62	2	1.93113	0.366	1.894	patho.strong	NA	yes	no	NA	NA	NA	NA	NA
p.Leu62Ser	0.0796067	0.810559	36	62	2	0.821333	-0.74	1.823	patho.moderate	NA	no	no	NA	NA	NA	NA	CAUTION
p.Leu62Ter	0.451735	0.381694	24	62	2	NA	NA	NA	NA	NA	no	no	NA	NA	NA	NA	NA
p.Leu62Thr	-0.152197	0.775069	24	62	2	1.53924	0	1.939	patho.strong	NA	no	no	NA	NA	NA	NA	CAUTION
p.Leu62Trp	0.304626	0.0986216	8	62	2	0.375985	-0.031	0.581	patho.support	NA	no	no	NA	NA	NA	NA	NA
p.Leu62Tyr	0.0997599	0.293285	16	62	2	0.76545	0.282	1.533	patho.moderate	NA	no	no	NA	NA	NA	NA	NA
p.Leu62Val	0.0204332	0.235506	32	62	2	1.04269	0.273	1.941	patho.moderate	NA	yes	no	NA	NA	NA	NA	NA
p.Leu63=	1.07777	0.363777	36	63	2	NA	NA	NA	NA	NA	yes	no	NA	NA	NA	NA	NA
p.Leu63Ala	0.181478	0.471108	28	63	2	0.576357	-1.283	1.532	patho.support	NA	no	no	NA	NA	NA	NA	CAUTION
p.Leu63Arg	-0.0431775	0.484163	44	63	2	1.12754	-0.061	1.728	patho.moderate	NA	yes	no	NA	NA	NA	NA	NA
p.Leu63Asn	0.0814042	0.204561	4	63	1	NA	NA	NA	NA	NA	no	no	NA	NA	NA	NA	NA
p.Leu63Asp	-0.402069	0.663822	12	63	2	1.77671	0	1.996	patho.strong	NA	no	no	NA	NA	NA	NA	NA
p.Leu63Cys	-0.0612109	0.181588	16	63	2	1.1676	0.505	1.873	patho.moderate	NA	no	no	NA	NA	NA	NA	NA
p.Leu63Gln	-0.326084	0.272995	16	63	2	1.89525	0.719	1.969	patho.strong	NA	yes	no	NA	NA	NA	NA	NA
p.Leu63Glu	-1.3937	0.130891	4	63	1	NA	NA	NA	NA	NA	no	no	NA	NA	NA	NA	NA
p.Leu63Gly	0.772136	0.399923	24	63	2	-0.606845	-1.224	0.351	benign.support	NA	no	no	NA	NA	NA	NA	CAUTION
p.Leu63His	-0.128076	0.62974	8	63	1	NA	NA	NA	NA	NA	no	no	NA	NA	NA	NA	NA
p.Leu63Ile	0.588322	0.699751	20	63	2	-0.137809	-1.459	0.998	undetermined	NA	no	no	NA	NA	NA	NA	NA
p.Leu63Lys	-0.721387	0.107436	4	63	1	NA	NA	NA	NA	NA	no	no	NA	NA	NA	NA	NA
p.Leu63Phe	0.298056	0.271686	16	63	2	0.38378	-0.784	0.819	patho.support	NA	no	no	NA	NA	NA	NA	CAUTION
p.Leu63Pro	0.338877	0.628551	32	63	2	0.339193	-0.737	1.984	patho.support	NA	yes	no	NA	NA	NA	NA	CAUTION
p.Leu63Ser	-0.27155	0.552964	40	63	2	1.95492	-0.814	1.787	patho.strong	NA	no	no	NA	NA	NA	NA	NA
p.Leu63Ter	0.0528761	0.323221	24	63	2	NA	NA	NA	NA	NA	no	no	NA	NA	NA	NA	NA
p.Leu63Thr	-0.369706	0.203899	24	63	2	1.83449	0.918	2.021	patho.strong	NA	no	no	NA	NA	NA	NA	NA
p.Leu63Trp	0.380814	0.0932768	8	63	2	0.297194	-0.21	0.422	undetermined	NA	no	no	NA	NA	NA	NA	NA
p.Leu63Tyr	-0.421248	0.501241	16	63	2	1.74301	0.217	2.001	patho.strong	NA	no	no	NA	NA	NA	NA	NA
p.Leu63Val	0.617287	0.338036	32	63	2	-0.19622	-1.112	0.952	undetermined	NA	yes	no	NA	NA	NA	NA	NA
p.Leu63Met	-0.457931	0.0777081	8	63	2	1.68225	1.535	1.88	patho.strong	VUS	yes	no	PS3_strong+PM2_supp+PP3+PM1_supp	Yes	LP	Yes	NA
p.Ser64=	0.179718	0.787967	36	64	2	NA	NA	NA	NA	NA	yes	no	NA	NA	NA	NA	NA
p.Ser64Ala	-0.0316922	0.3586	28	64	2	1.1074	0.269	1.965	patho.moderate	NA	yes	no	NA	NA	NA	NA	NA
p.Ser64Arg	-0.472532	0.569076	44	64	2	1.65374	0	1.817	patho.strong	NA	no	no	NA	NA	NA	NA	NA
p.Ser64Asn	0.277572	0.141936	8	64	2	0.408076	0.168	0.952	patho.support	NA	no	no	NA	NA	NA	NA	NA
p.Ser64Asp	-0.252298	0.0771155	4	64	1	NA	NA	NA	NA	NA	no	no	NA	NA	NA	NA	NA
p.Ser64Cys	-0.512771	0.199417	16	64	2	1.56578	0.164	1.879	patho.strong	NA	yes	no	NA	NA	NA	NA	NA
p.Ser64Gln	-0.938676	0.0945291	4	64	1	NA	NA	NA	NA	NA	no	no	NA	NA	NA	NA	NA
p.Ser64Glu	-0.719851	0.2341	16	64	2	0.83364	0	1.387	patho.support	NA	no	no	NA	NA	NA	NA	NA
p.Ser64Gly	0.446733	0.492851	24	64	2	0.156786	-1.218	1.467	undetermined	NA	no	no	NA	NA	NA	NA	NA
p.Ser64His	0.583024	0.120731	4	64	1	NA	NA	NA	NA	NA	no	no	NA	NA	NA	NA	NA
p.Ser64Ile	-0.0655412	0.311681	20	64	2	1.17841	-0.217	1.922	patho.moderate	NA	no	no	NA	NA	NA	NA	NA
p.Ser64Leu	-0.114076	0.421411	44	64	2	1.33091	-0.484	1.965	patho.strong	NA	no	no	NA	NA	NA	NA	NA
p.Ser64Lys	-0.370317	0.162433	8	64	2	1.83348	0.502	2.013	patho.strong	NA	no	no	NA	NA	NA	NA	NA
p.Ser64Met	-0.0812637	0.164863	8	64	2	1.22065	0.925	1.985	patho.moderate	NA	no	no	NA	NA	NA	NA	NA
p.Ser64Phe	0.0384612	0.169626	16	64	2	0.986563	0.461	1.463	patho.moderate	NA	yes	no	NA	NA	NA	NA	NA
p.Ser64Pro	0.795416	0.468533	8	64	2	-0.700168	-1.231	0.912	benign.support	NA	yes	no	NA	NA	NA	NA	CAUTION
p.Ser64Ter	-0.453595	0.426774	20	64	2	NA	NA	NA	NA	NA	no	no	NA	NA	NA	NA	NA
p.Ser64Thr	0.485039	0.825093	16	64	2	0.0735625	-1.294	1.938	undetermined	NA	yes	no	NA	NA	NA	NA	NA
p.Ser64Trp	0.420026	0.177926	8	64	2	0.217077	-0.14	0.651	undetermined	NA	no	no	NA	NA	NA	NA	NA
p.Ser64Tyr	0.512576	0.206308	16	64	2	0.0185945	-0.734	0.6	undetermined	NA	yes	no	NA	NA	NA	NA	NA
p.Ser64Val	-0.0584505	0.395811	20	64	2	1.16087	-0.215	1.95	patho.moderate	NA	no	no	NA	NA	NA	NA	NA
p.Trp65Ala	-0.929871	1.35719	16	65	2	0	-0.906	1.743	undetermined	NA	no	no	NA	NA	NA	NA	NA
p.Trp65Arg	-0.312716	0.321899	24	65	2	1.91197	0.737	2.002	patho.strong	NA	yes	no	NA	NA	NA	NA	NA
p.Trp65Asn	0.315892	0.166391	4	65	1	NA	NA	NA	NA	NA	no	no	NA	NA	NA	NA	NA
p.Trp65Asp	-1.55025	0.862569	8	65	1	NA	NA	NA	NA	NA	no	no	NA	NA	NA	NA	NA
p.Trp65Cys	0.469373	0.218014	16	65	2	0.106876	-0.973	0.572	undetermined	NA	yes	no	NA	NA	NA	NA	NA
p.Trp65Gln	-0.356958	0.565055	12	65	2	1.85426	0	1.892	patho.strong	NA	no	no	NA	NA	NA	NA	NA
p.Trp65Glu	0.0731336	0.0918979	4	65	1	NA	NA	NA	NA	NA	no	no	NA	NA	NA	NA	NA
p.Trp65Gly	0.220494	0.481651	32	65	2	0.498954	-0.482	1.67	patho.support	NA	yes	no	NA	NA	NA	NA	CAUTION
p.Trp65His	0.542326	0.716685	8	65	1	NA	NA	NA	NA	NA	no	no	NA	NA	NA	NA	NA
p.Trp65Ile	-0.310551	0.420907	16	65	2	1.9145	0	1.996	patho.strong	NA	no	no	NA	NA	NA	NA	NA
p.Trp65Leu	0.199511	0.590318	40	65	2	0.539164	-0.987	1.688	patho.support	NA	yes	no	NA	NA	NA	NA	CAUTION
p.Trp65Lys	0.534953	0.133977	4	65	1	NA	NA	NA	NA	NA	no	no	NA	NA	NA	NA	NA
p.Trp65Met	-0.0553565	0.180762	8	65	2	1.15346	0.462	1.556	patho.moderate	NA	no	no	NA	NA	NA	NA	NA
p.Trp65Phe	0.122058	0.304824	16	65	2	0.712392	0.019	1.939	patho.moderate	NA	no	no	NA	NA	NA	NA	NA
p.Trp65Pro	-0.232947	0.911351	20	65	2	1.99009	-0.44	1.367	patho.strong	NA	no	no	NA	NA	NA	NA	CAUTION
p.Trp65Ser	0.269049	0.639327	36	65	2	0.419381	-1.207	1.926	patho.support	NA	yes	no	NA	NA	NA	NA	CAUTION
p.Trp65Ter	0.0568325	0.275273	24	65	2	NA	NA	NA	NA	NA	yes	no	NA	NA	NA	NA	NA
p.Trp65Thr	1.03477	0.311147	8	65	1	NA	NA	NA	NA	NA	no	no	NA	NA	NA	NA	NA
p.Trp65Tyr	-0.36544	0.207514	12	65	2	1.84135	1.194	1.994	patho.strong	NA	no	no	NA	NA	NA	NA	NA
p.Trp65Val	-0.00469652	0.307293	24	65	2	1.06769	0.305	1.345	patho.moderate	NA	no	no	NA	NA	NA	NA	NA
p.Leu66=	0.874716	0.424748	32	66	2	NA	NA	NA	NA	NA	yes	no	NA	NA	NA	NA	NA
p.Leu66Ala	0.620038	0.473057	20	66	2	-0.200762	-1.27	0.921	undetermined	NA	no	no	NA	NA	NA	NA	NA
p.Leu66Arg	-0.17137	0.60076	36	66	2	1.72862	-0.678	1.902	patho.strong	NA	yes	no	NA	NA	NA	NA	NA
p.Leu66Asn	-0.29916	0.658495	12	66	2	1.92704	-0.615	1.577	patho.strong	NA	no	no	NA	NA	NA	NA	NA
p.Leu66Asp	-0.101642	0.59777	16	66	2	1.28464	-1.171	1.895	patho.moderate	NA	no	no	NA	NA	NA	NA	NA
p.Leu66Cys	-0.732587	0.538543	16	66	2	0.749241	0	1.833	patho.support	NA	no	no	NA	NA	NA	NA	NA
p.Leu66Gln	0.232556	0.260976	12	66	2	0.477181	0.125	1.94	patho.support	NA	yes	no	NA	NA	NA	NA	NA
p.Leu66Glu	-0.0370175	0.994986	16	66	2	1.11658	0.028	1.862	patho.moderate	NA	no	no	NA	NA	NA	NA	CAUTION
p.Leu66Gly	-0.201718	0.451873	32	66	2	2.01553	-0.227	1.896	patho.strong	NA	no	no	NA	NA	NA	NA	NA
p.Leu66His	0.316169	0.202013	16	66	2	0.363344	-0.582	0.767	patho.support	NA	no	no	NA	NA	NA	NA	CAUTION
p.Leu66Ile	0.884554	0.422504	16	66	2	-0.913543	-1.425	1.498	benign.support	NA	no	no	NA	NA	NA	NA	CAUTION
p.Leu66Lys	-0.125579	0.129776	12	66	2	1.38059	0.614	1.975	patho.strong	NA	no	no	NA	NA	NA	NA	NA
p.Leu66Met	0.0542578	0.143671	8	66	2	0.911555	0.433	1.5	patho.moderate	NA	yes	no	NA	NA	NA	NA	NA
p.Leu66Phe	-0.100576	0.0920852	16	66	2	1.28096	0.981	1.998	patho.moderate	NA	no	no	NA	NA	NA	NA	NA
p.Leu66Pro	0.348539	0.899843	32	66	2	0.328848	-1.472	1.274	patho.support	NA	yes	no	NA	NA	NA	NA	CAUTION
p.Leu66Ser	-0.185642	0.458459	44	66	2	1.98206	0.267	1.848	patho.strong	NA	no	no	NA	NA	NA	NA	NA
p.Leu66Ter	0.0282183	0.53949	20	66	2	NA	NA	NA	NA	NA	no	no	NA	NA	NA	NA	NA
p.Leu66Thr	-0.0650558	0.427812	24	66	2	1.17718	0.159	1.964	patho.moderate	NA	no	no	NA	NA	NA	NA	NA
p.Leu66Trp	0.0324699	0.0555054	8	66	2	1.01586	0.881	1.276	patho.moderate	NA	no	no	NA	NA	NA	NA	NA
p.Leu66Tyr	0.686844	0.397872	16	66	2	-0.338706	-1.464	1.057	benign.support	NA	no	no	NA	NA	NA	NA	CAUTION
p.Leu66Val	0.12102	0.198689	32	66	2	0.714707	-0.258	1.274	patho.moderate	NA	yes	no	NA	NA	NA	NA	NA
p.Leu67=	0.641692	0.916712	36	67	2	NA	NA	NA	NA	NA	yes	no	NA	NA	NA	NA	NA
p.Leu67Ala	0.0874976	0.376923	20	67	2	0.798334	-0.29	1.854	patho.moderate	NA	no	no	NA	NA	NA	NA	NA
p.Leu67Arg	-0.769437	0.771071	36	67	2	0.343683	-0.138	1.796	undetermined	NA	yes	no	NA	NA	NA	NA	NA
p.Leu67Asn	0.265225	0.107905	4	67	1	NA	NA	NA	NA	NA	no	no	NA	NA	NA	NA	NA
p.Leu67Asp	0.698266	0.239814	8	67	1	NA	NA	NA	NA	NA	no	no	NA	NA	NA	NA	NA
p.Leu67Cys	-0.405036	0.175892	16	67	2	1.77104	1.244	1.956	patho.strong	NA	no	no	NA	NA	NA	NA	NA
p.Leu67Gln	-0.873565	0.388673	12	67	2	0	0	1.911	undetermined	NA	yes	no	NA	NA	NA	NA	NA
p.Leu67Glu	-0.592051	0.376938	12	67	2	1.36128	0	1.517	patho.strong	NA	no	no	NA	NA	NA	NA	NA
p.Leu67Gly	-0.0868394	0.646382	28	67	2	1.23697	-0.585	1.997	patho.moderate	NA	no	no	NA	NA	NA	NA	CAUTION
p.Leu67His	0.742174	0.334273	12	67	2	-0.488428	-1.259	0.356	benign.support	NA	no	no	NA	NA	NA	NA	CAUTION
p.Leu67Ile	0.390783	0.417104	20	67	2	0.28497	-1.081	1.779	undetermined	NA	no	no	NA	NA	NA	NA	NA
p.Leu67Lys	0.25019	0.13296742605929401	8	67	2	0.448064	0.301	0.596	patho.support	NA	no	no	NA	NA	NA	NA	NA
p.Leu67Met	0.553852	0.289667	8	67	2	-0.0668512	-1.209	0.486	undetermined	NA	yes	no	NA	NA	NA	NA	NA
p.Leu67Phe	-0.0388296	0.208557	16	67	2	1.11977	0.488	1.981	patho.moderate	NA	no	no	NA	NA	NA	NA	NA
p.Leu67Pro	-0.377545	0.586337	16	67	2	1.82121	0	1.966	patho.strong	NA	yes	no	NA	NA	NA	NA	NA
p.Leu67Ser	-0.0517106	0.24151	44	67	2	1.14492	0.376	2.014	patho.moderate	NA	no	no	NA	NA	NA	NA	NA
p.Leu67Ter	-0.503965	0.317255	16	67	2	NA	NA	NA	NA	NA	no	no	NA	NA	NA	NA	NA
p.Leu67Thr	-0.289915	0.493931	24	67	2	1.93631	-0.774	1.872	patho.strong	NA	no	no	NA	NA	NA	NA	NA
p.Leu67Trp	0.0659187	0.0652207	8	67	2	0.865596	0.626	1.073	patho.moderate	NA	no	no	NA	NA	NA	NA	NA
p.Leu67Tyr	0.236558	0.245444	8	67	2	0.470491	-0.047	1.108	patho.support	NA	no	no	NA	NA	NA	NA	NA
p.Leu67Val	0.63773	0.505782	24	67	2	-0.231508	-1.226	1.02	undetermined	NA	yes	no	NA	NA	NA	NA	NA
p.Thr68=	0.625125	0.528582	24	68	2	NA	NA	NA	NA	NA	yes	no	NA	NA	NA	NA	NA
p.Thr68Arg	0.303704	0.662195	32	68	2	0.377081	-1.209	1.965	patho.support	NA	no	no	NA	NA	NA	NA	CAUTION
p.Thr68Asn	0.581431	0.613907	8	68	1	NA	NA	NA	NA	NA	yes	no	NA	NA	NA	NA	NA
p.Thr68Asp	-0.276743	0.0672094	4	68	1	NA	NA	NA	NA	NA	no	no	NA	NA	NA	NA	NA
p.Thr68Cys	0.769855	0.181745	16	68	2	-0.596457	-0.962	-0.079	benign.support	NA	no	no	NA	NA	NA	NA	NA
p.Thr68Gln	-1.24163	0.0713153	4	68	1	NA	NA	NA	NA	NA	no	no	NA	NA	NA	NA	NA
p.Thr68Glu	-2.10072	0.141265	8	68	2	NA	NA	NA	undetermined	NA	no	no	NA	NA	NA	NA	NA
p.Thr68Gly	0.848238	0.950946	16	68	2	-0.840102	-1.472	1.486	benign.support	NA	no	no	NA	NA	NA	NA	CAUTION
p.Thr68His	0.423979	0.27164	16	68	2	0.208082	-0.849	0.401	undetermined	NA	no	no	NA	NA	NA	NA	NA
p.Thr68Ile	-0.358055	0.462166	20	68	2	1.85264	0.192	1.918	patho.strong	NA	yes	no	NA	NA	NA	NA	NA
p.Thr68Leu	0.728712	0.361268	48	68	2	-0.445202	-1.233	0.51	benign.support	NA	no	no	NA	NA	NA	NA	CAUTION
p.Thr68Lys	0.868039	0.119296	12	68	2	-0.878754	-1.005	-0.344	benign.support	NA	no	no	NA	NA	NA	NA	NA
p.Thr68Met	0.98468	0.0616616	4	68	1	NA	NA	NA	NA	NA	no	no	NA	NA	NA	NA	NA
p.Thr68Phe	-0.0988591	0.123836	16	68	2	1.27513	0.815	2.012	patho.moderate	NA	no	no	NA	NA	NA	NA	NA
p.Thr68Ser	0.804138	0.352894	44	68	2	-0.727282	-1.284	0.397	benign.support	NA	yes	no	NA	NA	NA	NA	CAUTION
p.Thr68Ter	-0.230532	0.7767	24	68	2	NA	NA	NA	NA	NA	no	no	NA	NA	NA	NA	NA
p.Thr68Trp	-0.373786	0.0960024	8	68	2	1.82769	1.637	2.003	patho.strong	NA	no	no	NA	NA	NA	NA	NA
p.Thr68Tyr	0.495458	0.418717	16	68	2	0.0516497	-1.162	1.513	undetermined	NA	no	no	NA	NA	NA	NA	NA
p.Thr68Val	0.624125	0.464038	32	68	2	-0.207293	-1.219	1.613	undetermined	NA	no	no	NA	NA	NA	NA	NA
p.Thr68Pro	0.108037	0.163081	28	68	2	0.744874	0.287	1.211	patho.moderate	NA	yes	no	PS3_mod+PM3_mod+PM2_supp+PP4_supp	Yes	LP	Yes	NA
p.Thr68Ala	0.312472	0.276337	32	68	2	0.367231	0.121	0.914	patho.support	VUS	yes	no	PS3_supp+PM2_supp+PP3+PM5_supp+PM3_supp+PP4_mod	Yes	LP	No	CAUTION
p.Gln69=	0.9107	0.205453	8	69	2	NA	NA	NA	NA	NA	yes	no	NA	NA	NA	NA	NA
p.Gln69Ala	0.0257861	0.394241	28	69	2	1.03771	-0.762	1.197	patho.moderate	NA	no	no	NA	NA	NA	NA	NA
p.Gln69Arg	1.1488	0.557715	44	69	2	-1.23737	-1.494	0.935	benign.strong	NA	yes	no	NA	NA	NA	NA	NA
p.Gln69Asn	-0.247825	0.646065	16	69	2	1.9771	-0.972	1.999	patho.strong	NA	no	no	NA	NA	NA	NA	NA
p.Gln69Asp	0.261023	0.426389	16	69	2	0.431197	-0.187	1.919	patho.support	NA	no	no	NA	NA	NA	NA	CAUTION
p.Gln69Cys	0.105118	0.280686	16	69	2	0.751997	0.371	1.922	patho.moderate	NA	no	no	NA	NA	NA	NA	NA
p.Gln69Glu	0.0374393	0.166618	12	69	2	0.992079	0.419	1.902	patho.moderate	NA	yes	no	NA	NA	NA	NA	NA
p.Gln69Gly	0.38316	0.300917	24	69	2	0.29479	-1.051	0.726	undetermined	NA	no	no	NA	NA	NA	NA	NA
p.Gln69His	-0.134607	0.250639	16	69	2	1.42576	0.559	1.978	patho.strong	NA	yes	no	NA	NA	NA	NA	NA
p.Gln69Ile	-0.279177	0.218922	16	69	2	1.94721	0.978	2.003	patho.strong	NA	no	no	NA	NA	NA	NA	NA
p.Gln69Leu	-0.119491	0.369731	48	69	2	1.35334	0.086	1.914	patho.strong	NA	yes	no	NA	NA	NA	NA	NA
p.Gln69Lys	0.102385	0.772457	16	69	2	0.758795	-1.241	1.838	patho.moderate	NA	yes	no	NA	NA	NA	NA	CAUTION
p.Gln69Met	-0.732012	0.139234	8	69	2	0.753497	0	1.463	patho.support	NA	no	no	NA	NA	NA	NA	NA
p.Gln69Phe	-0.077368	0.210715	16	69	2	1.2097	0.039	1.899	patho.moderate	NA	no	no	NA	NA	NA	NA	NA
p.Gln69Ser	-0.19978	0.344434	48	69	2	2.01719	0.372	1.903	patho.strong	NA	no	no	NA	NA	NA	NA	NA
p.Gln69Ter	0.402317	0.269943	24	69	2	NA	NA	NA	NA	NA	yes	no	NA	NA	NA	NA	NA
p.Gln69Thr	-0.23598	0.317786	32	69	2	1.9876	0.45	2.009	patho.strong	NA	no	no	NA	NA	NA	NA	NA
p.Gln69Trp	-0.382762	0.214316	8	69	2	1.81185	1.108	1.949	patho.strong	NA	no	no	NA	NA	NA	NA	NA
p.Gln69Tyr	0.498411	0.31711	16	69	2	0.0454637	-1.054	0.355	undetermined	NA	no	no	NA	NA	NA	NA	NA
p.Gln69Val	-0.0416089	0.261112	32	69	2	1.12471	-0.009	1.981	patho.moderate	NA	no	no	NA	NA	NA	NA	NA
p.Gln69Pro	0.117836	0.369306	32	69	2	0.721894	0.062	1.917	patho.moderate	NA	yes	no	PS3_strong+PM2_supp+PM3_supp+PP4_supp	Yes	LP	Yes	NA
p.Asp70=	-1.95868	1.45342	8	70	2	NA	NA	NA	NA	NA	yes	no	NA	NA	NA	NA	NA
p.Asp70Ala	-0.203307	0.380157	28	70	2	2.01415	0.245	1.894	patho.strong	NA	yes	no	NA	NA	NA	NA	NA
p.Asp70Arg	0.350018	0.403864	32	70	2	0.327444	-1.197	1.591	patho.support	NA	no	no	NA	NA	NA	NA	CAUTION
p.Asp70Asn	0.992011	0.435441	8	70	2	-1.11469	-1.172	0.001	benign.strong	NA	yes	no	NA	NA	NA	NA	NA
p.Asp70Cys	0.295533	0.141409	12	70	2	0.386769	0.112	1.367	patho.support	NA	no	no	NA	NA	NA	NA	NA
p.Asp70Gln	0.436298	0.492354	12	70	2	0.181733	-1.152	1.946	undetermined	NA	no	no	NA	NA	NA	NA	NA
p.Asp70Glu	0.940366	0.403075	16	70	2	-1.00852	-1.248	0.434	benign.strong	NA	yes	no	NA	NA	NA	NA	NA
p.Asp70Gly	0.89528	0.364766	32	70	2	-0.93134	-1.493	0.107	benign.support	NA	yes	no	NA	NA	NA	NA	NA
p.Asp70His	-0.0845117	0.373738	12	70	2	1.23006	0.384	1.998	patho.moderate	NA	yes	no	NA	NA	NA	NA	NA
p.Asp70Ile	0.395019	0.955682	16	70	2	0.275685	-1.167	1.544	undetermined	NA	no	no	NA	NA	NA	NA	NA
p.Asp70Leu	-0.361831	0.629326	44	70	2	1.84696	-0.868	1.767	patho.strong	NA	no	no	NA	NA	NA	NA	NA
p.Asp70Lys	2.04975	0.0896212	4	70	1	NA	NA	NA	NA	NA	no	no	NA	NA	NA	NA	NA
p.Asp70Met	-0.515642	0.193839	4	70	1	NA	NA	NA	NA	NA	no	no	NA	NA	NA	NA	NA
p.Asp70Phe	-0.152375	0.568119	12	70	2	1.5406	0.215	1.906	patho.strong	NA	no	no	NA	NA	NA	NA	NA
p.Asp70Pro	-0.549162	0.447524	8	70	1	NA	NA	NA	NA	NA	no	no	NA	NA	NA	NA	NA
p.Asp70Ser	2.46809	0.544847	16	70	2	0	0	0	undetermined	NA	no	no	NA	NA	NA	NA	NA
p.Asp70Ter	0.135566	0.101155	12	70	2	NA	NA	NA	NA	NA	no	no	NA	NA	NA	NA	NA
p.Asp70Thr	0.427832	0.282142	8	70	2	0.200041	-0.793	0.848	undetermined	NA	no	no	NA	NA	NA	NA	NA
p.Asp70Trp	-0.511531	0.13139	8	70	2	1.56887	0.837	1.902	patho.strong	NA	no	no	NA	NA	NA	NA	NA
p.Asp70Tyr	-0.642021	0.48828	16	70	2	1.21301	0	1.745	patho.moderate	NA	yes	no	NA	NA	NA	NA	NA
p.Asp70Val	-0.0452017	0.403013	28	70	2	1.13124	0.337	1.949	patho.moderate	NA	yes	no	NA	NA	NA	NA	NA
p.Ser71=	0.42416	0.661931	32	71	2	NA	NA	NA	NA	NA	yes	no	NA	NA	NA	NA	NA
p.Ser71Ala	1.07506	0.211774	28	71	2	-1.24255	-1.338	-0.497	benign.strong	NA	yes	no	NA	NA	NA	NA	NA
p.Ser71Arg	0.321485	0.52917	36	71	2	0.357741	0.264	1.939	patho.support	NA	no	no	NA	NA	NA	NA	CAUTION
p.Ser71Asn	0.234586	0.162126	8	71	2	0.473781	0.128	0.656	patho.support	NA	no	no	NA	NA	NA	NA	NA
p.Ser71Asp	1.60674	0.264585	8	71	1	NA	NA	NA	NA	NA	no	no	NA	NA	NA	NA	NA
p.Ser71Cys	0.858019	0.301151	16	71	2	-0.857958	-1.541	0.071	benign.support	NA	yes	no	NA	NA	NA	NA	NA
p.Ser71Gln	2.02411	0.157278	16	71	2	0	0	0	undetermined	NA	no	no	NA	NA	NA	NA	NA
p.Ser71Glu	1.16779	0.399332	12	71	2	-1.22845	-1.352	0.261	benign.strong	NA	no	no	NA	NA	NA	NA	NA
p.Ser71Gly	0.809475	0.749874	24	71	2	-0.743179	-1.246	0.66	benign.support	NA	no	no	NA	NA	NA	NA	CAUTION
p.Ser71His	1.31562	0.707209	12	71	2	-1.21461	-1.4	0.926	benign.strong	NA	no	no	NA	NA	NA	NA	NA
p.Ser71Ile	0.605156	0.472649	16	71	2	-0.171804	-1.178	2.011	undetermined	NA	no	no	NA	NA	NA	NA	NA
p.Ser71Leu	-0.359113	0.468256	48	71	2	1.85107	0.119	1.946	patho.strong	NA	no	no	NA	NA	NA	NA	NA
p.Ser71Lys	1.1965	0.249449	8	71	2	-1.21282	-1.25	-0.167	benign.strong	NA	no	no	NA	NA	NA	NA	NA
p.Ser71Met	0.472229	0.0594875	8	71	2	0.100751	-0.076	0.302	undetermined	NA	no	no	NA	NA	NA	NA	NA
p.Ser71Phe	0.35319	0.14911	16	71	2	0.324419	-0.06	0.802	patho.support	NA	yes	no	NA	NA	NA	NA	CAUTION
p.Ser71Pro	-0.531513	0.408686	24	71	2	1.51906	0	1.938	patho.strong	NA	yes	no	NA	NA	NA	NA	NA
p.Ser71Ter	0.236292	0.54097	24	71	2	NA	NA	NA	NA	NA	no	no	NA	NA	NA	NA	NA
p.Ser71Thr	1.05449	0.0654195	12	71	2	-1.21122	-1.261	-1.027	benign.strong	NA	yes	no	NA	NA	NA	NA	NA
p.Ser71Trp	-0.0186596	0.129804	8	71	2	1.08757	0.633	1.978	patho.moderate	NA	no	no	NA	NA	NA	NA	NA
p.Ser71Tyr	1.51574	1.19471	16	71	2	-1.52195	-1.232	1.386	benign.strong	NA	yes	no	NA	NA	NA	NA	CAUTION
p.Ser71Val	0.229425	0.306078	32	71	2	0.482525	-0.052	1.197	patho.support	NA	no	no	NA	NA	NA	NA	CAUTION
p.Thr72=	1.149	0.589839	24	72	2	NA	NA	NA	NA	NA	yes	no	NA	NA	NA	NA	NA
p.Thr72Ala	1.00837	0.49028	16	72	2	-1.15209	-1.308	0.805	benign.strong	NA	yes	no	NA	NA	NA	NA	NA
p.Thr72Arg	0.0610702	0.489558	8	72	1	NA	NA	NA	NA	NA	yes	no	NA	NA	NA	NA	NA
p.Thr72Asn	1.14607	0.549516	12	72	2	-1.23857	-1.374	0	benign.strong	NA	no	no	NA	NA	NA	NA	NA
p.Thr72Asp	2.2207	1.75486	8	72	1	NA	NA	NA	NA	NA	no	no	NA	NA	NA	NA	NA
p.Thr72Cys	0.561706	0.306688	16	72	2	-0.0835215	-1.258	1.624	undetermined	NA	no	no	NA	NA	NA	NA	NA
p.Thr72Gly	0.0758898	0.77116	16	72	2	0.832753	-0.651	1.936	patho.moderate	NA	no	no	NA	NA	NA	NA	CAUTION
p.Thr72His	1.38739	0.134243	8	72	2	-1.27224	-1.624	-0.822	benign.strong	NA	no	no	NA	NA	NA	NA	NA
p.Thr72Ile	0.104224	0.565572	24	72	2	0.754207	-0.231	1.446	patho.moderate	NA	yes	no	NA	NA	NA	NA	CAUTION
p.Thr72Leu	0.840075	0.802219	28	72	2	-0.825504	-0.797	1.661	benign.support	NA	no	no	NA	NA	NA	NA	CAUTION
p.Thr72Lys	1.59033	0.377245	8	72	2	-1.07819	-1.543	0	benign.support	NA	yes	no	NA	NA	NA	NA	NA
p.Thr72Phe	0.963942	0.303996	16	72	2	-1.05283	-1.271	-0.428	benign.strong	NA	no	no	NA	NA	NA	NA	NA
p.Thr72Pro	0.606088	0.351545	20	72	2	-0.173735	-1.117	0.456	undetermined	NA	yes	no	NA	NA	NA	NA	NA
p.Thr72Ser	0.667459	0.793346	36	72	2	-0.294501	-1.223	0.942	benign.support	NA	yes	no	NA	NA	NA	NA	CAUTION
p.Thr72Ter	-0.163939	0.510162	16	72	2	NA	NA	NA	NA	NA	no	no	NA	NA	NA	NA	NA
p.Thr72Trp	0.0941392	0.0587823	4	72	1	NA	NA	NA	NA	NA	no	no	NA	NA	NA	NA	NA
p.Thr72Tyr	0.224055	0.757941	12	72	2	0.492364	-0.456	1.821	patho.support	NA	no	no	NA	NA	NA	NA	CAUTION
p.Thr72Val	1.27794	0.592693	28	72	2	-1.19832	-1.374	-0.217	benign.strong	NA	no	no	NA	NA	NA	NA	NA
p.Ala73=	-0.325961	0.397452	20	73	2	NA	NA	NA	NA	NA	yes	no	NA	NA	NA	NA	NA
p.Ala73Arg	1.26483	0.792352	16	73	2	-1.19455	-1.387	1.549	benign.strong	NA	no	no	NA	NA	NA	NA	CAUTION
p.Ala73Asn	-0.949232	0.433974	4	73	1	NA	NA	NA	NA	NA	no	no	NA	NA	NA	NA	NA
p.Ala73Asp	-0.0867723	0.0944118	12	73	2	1.23677	1.056	1.999	patho.moderate	NA	yes	no	NA	NA	NA	NA	NA
p.Ala73Cys	0.629024	0.305782	16	73	2	-0.215209	-0.959	1.637	undetermined	NA	no	no	NA	NA	NA	NA	NA
p.Ala73Gln	-1.02333	0.789636	8	73	2	0	0	2.003	undetermined	NA	no	no	NA	NA	NA	NA	NA
p.Ala73Glu	0.775472	0.120903	8	73	2	-0.622426	-1.161	-0.04	benign.support	NA	no	no	NA	NA	NA	NA	NA
p.Ala73Gly	-0.592377	0.477542	12	73	2	1.36034	0	1.848	patho.strong	NA	yes	no	NA	NA	NA	NA	NA
p.Ala73His	2.11785	0.248248	4	73	1	NA	NA	NA	NA	NA	no	no	NA	NA	NA	NA	NA
p.Ala73Ile	1.32617	0.142854	4	73	1	NA	NA	NA	NA	NA	no	no	NA	NA	NA	NA	NA
p.Ala73Leu	0.609665	0.971418	20	73	2	-0.181204	-1.166	1.989	undetermined	NA	no	no	NA	NA	NA	NA	NA
p.Ala73Phe	0.149652	0.0874752	12	73	2	0.655931	0.297	1.126	patho.moderate	NA	no	no	NA	NA	NA	NA	NA
p.Ala73Pro	0.676025	0.436516	12	73	2	-0.314228	-0.968	1.644	benign.support	NA	yes	no	NA	NA	NA	NA	CAUTION
p.Ala73Ser	0.17947	0.555205	24	73	2	0.580698	-1.139	1.609	patho.support	NA	yes	no	NA	NA	NA	NA	CAUTION
p.Ala73Ter	0.762988	0.131981	4	73	1	NA	NA	NA	NA	NA	no	no	NA	NA	NA	NA	NA
p.Ala73Thr	1.00747	0.12686	12	73	2	-1.15104	-1.254	-0.93	benign.strong	NA	yes	no	NA	NA	NA	NA	NA
p.Ala73Trp	-0.766551	0.232111	8	73	2	0.361026	0	1.789	undetermined	NA	no	no	NA	NA	NA	NA	NA
p.Ala73Tyr	0.555404	0.910562	8	73	1	NA	NA	NA	NA	NA	no	no	NA	NA	NA	NA	NA
p.Ala73Val	1.10055	0.318962	20	73	2	-1.25639	-1.504	-0.208	benign.strong	NA	yes	no	NA	NA	NA	NA	NA
p.Ile74=	0.850772	0.387252	16	74	2	NA	NA	NA	NA	NA	yes	no	NA	NA	NA	NA	NA
p.Ile74Ala	0.185588	0.471052	24	74	2	0.567609	-1.154	1.841	patho.support	NA	no	no	NA	NA	NA	NA	CAUTION
p.Ile74Arg	-0.00714107	0.544184	44	74	2	1.07094	0	2.01	patho.moderate	NA	no	no	NA	NA	NA	NA	CAUTION
p.Ile74Asn	-0.346626	0.0745066	8	74	2	1.86878	1.665	1.975	patho.strong	NA	yes	no	NA	NA	NA	NA	NA
p.Ile74Asp	0.0579516	0.407358	12	74	2	0.896264	-0.853	1.549	patho.moderate	NA	no	no	NA	NA	NA	NA	NA
p.Ile74Cys	0.295218	0.22919	16	74	2	0.387142	-0.247	1.107	patho.support	NA	no	no	NA	NA	NA	NA	CAUTION
p.Ile74Gln	0.13619	0.172472	12	74	2	0.682876	0.531	1.121	patho.moderate	NA	no	no	NA	NA	NA	NA	NA
p.Ile74Glu	-0.548353	0.0804186	4	74	1	NA	NA	NA	NA	NA	no	no	NA	NA	NA	NA	NA
p.Ile74Gly	0.496049	0.278342	32	74	2	0.0504068	-0.936	0.715	undetermined	NA	no	no	NA	NA	NA	NA	NA
p.Ile74His	0.603968	0.273025	12	74	2	-0.169351	-1.184	0.35	undetermined	NA	no	no	NA	NA	NA	NA	NA
p.Ile74Leu	0.0101431	0.27457	48	74	2	1.05242	0.216	1.934	patho.moderate	NA	yes	no	NA	NA	NA	NA	NA
p.Ile74Lys	0.383785	0.12977	12	74	2	0.294146	-0.467	0.419	undetermined	NA	no	no	NA	NA	NA	NA	NA
p.Ile74Met	0.0324587	0.115882	8	74	2	1.01589	0.444	1.322	patho.moderate	NA	yes	no	NA	NA	NA	NA	NA
p.Ile74Phe	-0.0220928	0.0878487	16	74	2	1.09267	0.679	1.192	patho.moderate	NA	yes	no	NA	NA	NA	NA	NA
p.Ile74Pro	0.408565	0.40726	24	74	2	0.244472	-1.045	0.975	undetermined	NA	no	no	NA	NA	NA	NA	NA
p.Ile74Ser	-0.0735263	0.311146	48	74	2	1.19923	-0.071	1.795	patho.moderate	NA	yes	no	NA	NA	NA	NA	NA
p.Ile74Ter	0.206219	0.560896	24	74	2	NA	NA	NA	NA	NA	no	no	NA	NA	NA	NA	NA
p.Ile74Thr	-0.24571	0.340691	24	74	2	1.97907	-0.137	1.791	patho.strong	NA	yes	no	NA	NA	NA	NA	NA
p.Ile74Trp	0.389604	0.230737	8	74	2	0.28728	-0.377	1.493	undetermined	NA	no	no	NA	NA	NA	NA	NA
p.Ile74Tyr	0.190328	0.0703245	16	74	2	0.55773	0.425	0.714	patho.support	NA	no	no	NA	NA	NA	NA	NA
p.Ile74Val	0.50992	0.264833	28	74	2	0.0236282	-0.4	0.57	undetermined	NA	yes	no	NA	NA	NA	NA	NA
p.Leu75=	1.43143	0.35277	40	75	2	NA	NA	NA	NA	NA	yes	no	NA	NA	NA	NA	NA
p.Leu75Ala	0.28771	0.187035	12	75	2	0.396035	-0.012	1.178	patho.support	NA	no	no	NA	NA	NA	NA	NA
p.Leu75Arg	0.517842	0.385675	40	75	2	0.00859869	-0.807	1.388	undetermined	NA	yes	no	NA	NA	NA	NA	NA
p.Leu75Asn	1.01405	0.294103	12	75	2	-1.15877	-1.498	-0.105	benign.strong	NA	no	no	NA	NA	NA	NA	NA
p.Leu75Asp	-0.0941365	0.229935	16	75	2	1.25961	0.458	1.62	patho.moderate	NA	no	no	NA	NA	NA	NA	NA
p.Leu75Cys	0.731857	0.28097	12	75	2	-0.454304	-1.216	0.727	benign.support	NA	no	no	NA	NA	NA	NA	CAUTION
p.Leu75Gln	0.02868	0.276301	12	75	2	1.02869	0.363	1.648	patho.moderate	NA	yes	no	NA	NA	NA	NA	NA
p.Leu75Glu	-0.603096	0.18437	12	75	2	1.32981	0.039	1.617	patho.moderate	NA	no	no	NA	NA	NA	NA	NA
p.Leu75Gly	0.820464	0.229355	28	75	2	-0.77965	-1.206	-0.021	benign.support	NA	no	no	NA	NA	NA	NA	NA
p.Leu75His	0.93531	1.04831	16	75	2	-0.99949	-1.349	0.753	benign.strong	NA	no	no	NA	NA	NA	NA	CAUTION
p.Leu75Ile	1.12907	0.502953	24	75	2	-1.24569	-1.242	0.813	benign.strong	NA	no	no	NA	NA	NA	NA	NA
p.Leu75Lys	0.732015	0.0618254	8	75	2	-0.454767	-0.628	-0.224	benign.support	NA	no	no	NA	NA	NA	NA	NA
p.Leu75Met	0.709877	0.185477	8	75	2	-0.393752	-1.188	0.196	benign.support	NA	yes	no	NA	NA	NA	NA	NA
p.Leu75Phe	0.688267	0.283552	16	75	2	-0.341831	-0.776	0.191	benign.support	NA	no	no	NA	NA	NA	NA	CAUTION
p.Leu75Pro	-0.233028	0.321206	32	75	2	1.99002	0.104	1.949	patho.strong	NA	yes	no	NA	NA	NA	NA	NA
p.Leu75Ser	0.841706	0.35523	40	75	2	-0.828402	-1.394	-0.354	benign.support	NA	no	no	NA	NA	NA	NA	CAUTION
p.Leu75Ter	-0.99417	0.400844	20	75	2	NA	NA	NA	NA	NA	no	no	NA	NA	NA	NA	NA
p.Leu75Thr	1.45709	0.320431	20	75	2	-1.45222	-1.483	-0.138	benign.strong	NA	no	no	NA	NA	NA	NA	NA
p.Leu75Trp	2.01201	0.0818884	8	75	2	0	0	0	undetermined	NA	no	no	NA	NA	NA	NA	NA
p.Leu75Tyr	1.51544	0.11618	12	75	2	-1.52347	-1.564	-0.67	benign.strong	NA	no	no	NA	NA	NA	NA	NA
p.Leu75Val	1.30517	0.328224	32	75	2	-1.20969	-1.641	0	benign.strong	NA	yes	no	NA	NA	NA	NA	NA
p.Asp76=	1.84412	0.0716048	4	76	1	NA	NA	NA	NA	NA	yes	no	NA	NA	NA	NA	NA
p.Asp76Ala	0.430463	0.44333	12	76	2	0.194591	-1.257	1.187	undetermined	NA	yes	no	NA	NA	NA	NA	NA
p.Asp76Arg	0.462804	0.694909	20	76	2	0.121084	-1.395	0.072	undetermined	NA	no	no	NA	NA	NA	NA	NA
p.Asp76Cys	0.40877	0.761279	12	76	2	0.243955	-0.861	1.61	undetermined	NA	no	no	NA	NA	NA	NA	NA
p.Asp76Glu	0.132464	0.513074	16	76	2	0.690209	-0.965	1.965	patho.moderate	NA	yes	no	NA	NA	NA	NA	CAUTION
p.Asp76Gly	-0.331088	0.509607	16	76	2	1.88848	0	1.97	patho.strong	NA	yes	no	NA	NA	NA	NA	NA
p.Asp76His	0.234517	0.158001	8	76	2	0.473896	0.11	1.109	patho.support	NA	yes	no	NA	NA	NA	NA	NA
p.Asp76Ile	0.220414	0.402569	8	76	2	0.499103	-1.009	1.939	patho.support	NA	no	no	NA	NA	NA	NA	CAUTION
p.Asp76Leu	0.535488	0.840496	28	76	2	-0.0260892	-1.226	1.616	undetermined	NA	no	no	NA	NA	NA	NA	NA
p.Asp76Met	2.30023	0.108307	4	76	1	NA	NA	NA	NA	NA	no	no	NA	NA	NA	NA	NA
p.Asp76Phe	-0.201792	0.689319	12	76	2	2.01547	-0.693	2.003	patho.strong	NA	no	no	NA	NA	NA	NA	NA
p.Asp76Ser	0.371259	0.140295	16	76	2	0.306821	0.02	0.746	undetermined	NA	no	no	NA	NA	NA	NA	NA
p.Asp76Ter	-0.752381	0.410189	16	76	2	NA	NA	NA	NA	NA	no	no	NA	NA	NA	NA	NA
p.Asp76Thr	0.0164973	0.263361	4	76	1	NA	NA	NA	NA	NA	no	no	NA	NA	NA	NA	NA
p.Asp76Trp	0.515646	0.0830324	8	76	2	0.0127693	-0.208	0.202	undetermined	NA	no	no	NA	NA	NA	NA	NA
p.Asp76Tyr	0.302222	0.362169	16	76	2	0.37884	-0.443	1.236	patho.support	NA	yes	no	NA	NA	NA	NA	CAUTION
p.Asp76Val	0.794993	0.288878	32	76	2	-0.698682	-1.263	1.116	benign.support	NA	yes	no	NA	NA	NA	NA	NA
p.Asp76Asn	-0.0769949	0.960578	8	76	2	1.20867	-0.945	1.956	patho.moderate	VUS	yes	no	PS3_mod+PM2_supp	No	VUS	NA	CAUTION
p.Phe77=	0.563065	0.15093	8	77	2	NA	NA	NA	NA	NA	yes	no	NA	NA	NA	NA	NA
p.Phe77Ala	0.256667	0.360217	32	77	2	0.437644	-0.772	1.602	patho.support	NA	no	no	NA	NA	NA	NA	CAUTION
p.Phe77Arg	-0.0859352	0.368532	40	77	2	1.23427	0.119	1.895	patho.moderate	NA	no	no	NA	NA	NA	NA	NA
p.Phe77Asn	-0.428698	1.0263	16	77	2	1.73056	-0.648	1.371	patho.strong	NA	no	no	NA	NA	NA	NA	CAUTION
p.Phe77Asp	-0.0172332	0.527052	16	77	2	1.08547	1.049	2.004	patho.moderate	NA	no	no	NA	NA	NA	NA	CAUTION
p.Phe77Cys	0.197676	0.174744	16	77	2	0.542817	-0.109	1.048	patho.support	NA	yes	no	NA	NA	NA	NA	NA
p.Phe77Gln	-0.439555	0.624217	12	77	2	1.7134	0	1.381	patho.strong	NA	no	no	NA	NA	NA	NA	NA
p.Phe77Glu	0.445446	0.461328	12	77	2	0.159717	-1.258	1.464	undetermined	NA	no	no	NA	NA	NA	NA	NA
p.Phe77Gly	-0.0628927	0.480203	32	77	2	1.17176	0.027	1.963	patho.moderate	NA	no	no	NA	NA	NA	NA	NA
p.Phe77His	0.528274	0.611268	16	77	2	-0.0112991	-1.102	1.716	undetermined	NA	no	no	NA	NA	NA	NA	NA
p.Phe77Ile	0.0486261	0.173479	24	77	2	0.936216	0.335	1.816	patho.moderate	NA	yes	no	NA	NA	NA	NA	NA
p.Phe77Leu	-0.0761626	0.35701	48	77	2	1.20638	-0.256	1.962	patho.moderate	NA	yes	no	NA	NA	NA	NA	NA
p.Phe77Lys	0.209726	0.523532	16	77	2	0.519256	-1.246	0.903	patho.support	NA	no	no	NA	NA	NA	NA	CAUTION
p.Phe77Met	0.136217	0.391153	8	77	2	0.682825	-0.68	1.92	patho.moderate	NA	no	no	NA	NA	NA	NA	CAUTION
p.Phe77Pro	-0.415865	0.523347	28	77	2	1.75179	0	1.849	patho.strong	NA	no	no	NA	NA	NA	NA	NA
p.Phe77Ser	-0.181573	0.386136	44	77	2	1.89139	0.679	1.954	patho.strong	NA	yes	no	NA	NA	NA	NA	NA
p.Phe77Ter	0.464913	0.304895	24	77	2	NA	NA	NA	NA	NA	no	no	NA	NA	NA	NA	NA
p.Phe77Thr	0.0953593	0.737738	32	77	2	0.776893	-1.016	1.907	patho.moderate	NA	no	no	NA	NA	NA	NA	CAUTION
p.Phe77Trp	-0.254843	0.200166	8	77	2	1.9703	1.2	1.99	patho.strong	NA	no	no	NA	NA	NA	NA	NA
p.Phe77Tyr	0.194648	0.184936	16	77	2	0.548908	0.117	1.808	patho.support	NA	yes	no	NA	NA	NA	NA	NA
p.Phe77Val	0.192165	0.170875	32	77	2	0.553959	0.306	1.127	patho.support	NA	yes	no	NA	NA	NA	NA	NA
p.Trp78Ala	0.0338313	0.393763	32	78	2	1.01136	-0.456	1.85	patho.moderate	NA	no	no	NA	NA	NA	NA	NA
p.Trp78Asn	-0.790581	0.453412	12	78	2	0.183345	0	1.843	undetermined	NA	no	no	NA	NA	NA	NA	NA
p.Trp78Asp	0.137196	0.405811	12	78	2	0.68092	-0.262	1.998	patho.moderate	NA	no	no	NA	NA	NA	NA	CAUTION
p.Trp78Cys	0.126481	0.119968	16	78	2	0.702664	0.386	1.796	patho.moderate	NA	yes	no	NA	NA	NA	NA	NA
p.Trp78Gln	-2.23836	0.881683	8	78	2	NA	NA	NA	undetermined	NA	no	no	NA	NA	NA	NA	NA
p.Trp78Glu	0.582032	0.156601	12	78	2	-0.125453	-0.502	0.293	undetermined	NA	no	no	NA	NA	NA	NA	NA
p.Trp78Gly	0.214288	0.157035	28	78	2	0.510579	0.309	0.955	patho.support	NA	yes	no	NA	NA	NA	NA	NA
p.Trp78His	0.362647	0.514831	12	78	2	0.315295	-0.332	1.151	patho.support	NA	no	no	NA	NA	NA	NA	CAUTION
p.Trp78Ile	0.150422	0.379199	20	78	2	0.653711	0.226	2.003	patho.support	NA	no	no	NA	NA	NA	NA	CAUTION
p.Trp78Leu	0.133725	0.351832	48	78	2	0.687714	-0.888	1.85	patho.moderate	NA	yes	no	NA	NA	NA	NA	NA
p.Trp78Lys	0.082219	0.161001	8	78	2	0.81354	0.468	1.367	patho.moderate	NA	no	no	NA	NA	NA	NA	NA
p.Trp78Met	0.308038	0.063317	8	78	2	0.371928	0.283	0.652	patho.support	NA	no	no	NA	NA	NA	NA	NA
p.Trp78Phe	0.408876	0.394043	16	78	2	0.243688	-1.064	0.934	undetermined	NA	no	no	NA	NA	NA	NA	NA
p.Trp78Pro	0.553939	0.297461	24	78	2	-0.0670347	-0.446	1.189	undetermined	NA	no	no	NA	NA	NA	NA	NA
p.Trp78Ser	0.301068	0.455988	48	78	2	0.380209	-0.824	1.462	patho.support	NA	yes	no	NA	NA	NA	NA	CAUTION
p.Trp78Ter	-0.322799	0.470088	16	78	2	NA	NA	NA	NA	NA	yes	no	NA	NA	NA	NA	NA
p.Trp78Thr	0.642114	0.208303	20	78	2	-0.240375	-1.159	0.255	undetermined	NA	no	no	NA	NA	NA	NA	NA
p.Trp78Tyr	0.345509	0.0999113	16	78	2	0.331994	0.256	0.442	patho.support	NA	no	no	NA	NA	NA	NA	NA
p.Trp78Val	-0.0155656	0.406335	32	78	2	1.08303	-0.26	1.928	patho.moderate	NA	no	no	NA	NA	NA	NA	NA
p.Trp78Arg	-0.0677121	0.378752	32	78	2	1.18395	0.376	1.976	patho.moderate	P/LP	yes	no	PS3_mod+PM2_supp+PP3+PS1_strong+PM3_strong+PP4_mod	No	P	NA	NA
p.Arg79=	1.26364	0.436648	32	79	2	NA	NA	NA	NA	NA	yes	no	NA	NA	NA	NA	NA
p.Arg79Ala	0.0776705	0.150553	16	79	2	0.827231	0.393	1.234	patho.moderate	NA	no	no	NA	NA	NA	NA	NA
p.Arg79Asp	0.208821	0.0670268	4	79	1	NA	NA	NA	NA	NA	no	no	NA	NA	NA	NA	NA
p.Arg79Cys	0.277725	0.198599	4	79	1	NA	NA	NA	NA	NA	no	no	NA	NA	NA	NA	NA
p.Arg79Gln	0.11166	0.352134	12	79	2	0.736216	0.435	1.996	patho.moderate	NA	no	no	NA	NA	NA	NA	NA
p.Arg79Gly	0.275423	0.278655	20	79	2	0.410888	-0.128	0.914	patho.support	NA	yes	no	NA	NA	NA	NA	CAUTION
p.Arg79His	1.24927	0.161913	8	79	2	-1.19347	-1.26	-0.868	benign.strong	NA	no	no	NA	NA	NA	NA	NA
p.Arg79Ile	0.217056	0.232859	16	79	2	0.50537	-0.897	1.998	patho.support	NA	no	no	NA	NA	NA	NA	NA
p.Arg79Leu	0.11021	0.667625	44	79	2	0.739657	-0.825	1.872	patho.moderate	NA	no	no	NA	NA	NA	NA	CAUTION
p.Arg79Met	-0.694689	0.0774849	4	79	1	NA	NA	NA	NA	NA	yes	no	NA	NA	NA	NA	NA
p.Arg79Phe	0.705121	0.106262	16	79	2	-0.381444	-0.732	-0.036	benign.support	NA	no	no	NA	NA	NA	NA	NA
p.Arg79Pro	-0.265654	0.577782	24	79	2	1.96051	-0.674	1.862	patho.strong	NA	no	no	NA	NA	NA	NA	NA
p.Arg79Ser	0.372375	0.516298	20	79	2	0.305709	-1.233	1.672	undetermined	NA	yes	no	NA	NA	NA	NA	NA
p.Arg79Ter	-0.166075	0.168791	12	79	2	NA	NA	NA	NA	NA	no	no	NA	NA	NA	NA	NA
p.Arg79Trp	0.0958429	0.0343134	8	79	2	0.775617	0.658	0.927	patho.moderate	NA	yes	no	NA	NA	NA	NA	NA
p.Arg79Val	0.880285	0.414201	20	79	2	-0.906454	-1.341	0.833	benign.support	NA	no	no	NA	NA	NA	NA	CAUTION
p.Arg79Thr	-2.81053	0.518829	8	79	2	NA	NA	NA	undetermined	VUS	yes	no	NA	NA	NA	NA	NA
p.Val80=	1.58316	0.27935	24	80	2	NA	NA	NA	NA	NA	yes	no	NA	NA	NA	NA	NA
p.Val80Ala	-0.086718	0.357218	16	80	2	1.23661	-0.265	1.568	patho.moderate	NA	yes	no	NA	NA	NA	NA	NA
p.Val80Arg	-0.324315	0.604319	20	80	2	1.89758	-0.837	1.722	patho.strong	NA	no	no	NA	NA	NA	NA	NA
p.Val80Asn	-6.41022	1.01204	4	80	1	NA	NA	NA	NA	NA	no	no	NA	NA	NA	NA	NA
p.Val80Cys	-0.467715	0.207707	8	80	2	1.66355	0.259	1.802	patho.strong	NA	no	no	NA	NA	NA	NA	NA
p.Val80Glu	-0.149232	0.14119	8	80	2	1.51722	0.841	2.001	patho.strong	NA	yes	no	NA	NA	NA	NA	NA
p.Val80His	-0.971029	1.7838	8	80	1	NA	NA	NA	NA	NA	no	no	NA	NA	NA	NA	NA
p.Val80Ile	1.56727	0.324131	12	80	2	-1.24072	-1.265	0	benign.support	NA	no	no	NA	NA	NA	NA	NA
p.Val80Leu	0.613216	1.24694	8	80	1	NA	NA	NA	NA	NA	yes	no	NA	NA	NA	NA	NA
p.Val80Met	0.628886	0.250536	4	80	1	NA	NA	NA	NA	NA	yes	no	NA	NA	NA	NA	NA
p.Val80Phe	0.526816	0.474819	16	80	2	-0.0085072	-0.987	1.723	undetermined	NA	no	no	NA	NA	NA	NA	NA
p.Val80Ser	-0.225695	0.17665	16	80	2	1.99575	0.602	2.014	patho.strong	NA	no	no	NA	NA	NA	NA	NA
p.Val80Ter	-1.11451	0.177905	4	80	1	NA	NA	NA	NA	NA	no	no	NA	NA	NA	NA	NA
p.Val80Tyr	0.606055	0.0683434	4	80	1	NA	NA	NA	NA	NA	no	no	NA	NA	NA	NA	NA
p.Val80Gly	0.652951	0.330777	20	80	2	-0.262856	-1.256	0.319	undetermined	P/LP	yes	no	NA	NA	NA	NA	NA
p.Leu81=	0.849191	0.759975	20	81	2	NA	NA	NA	NA	NA	yes	no	NA	NA	NA	NA	NA
p.Leu81Ala	-0.164878	0.274591	16	81	2	1.65285	0.616	2.004	patho.strong	NA	no	no	NA	NA	NA	NA	NA
p.Leu81Arg	-0.200534	0.481089	12	81	1	NA	NA	NA	NA	NA	yes	no	NA	NA	NA	NA	NA
p.Leu81Asn	1.87019	0.0821274	4	81	1	NA	NA	NA	NA	NA	no	no	NA	NA	NA	NA	NA
p.Leu81Asp	0.439078	0.0290047	4	81	1	NA	NA	NA	NA	NA	no	no	NA	NA	NA	NA	NA
p.Leu81Cys	0.82152	0.120747	16	81	2	-0.783266	-1.034	-0.006	benign.support	NA	no	no	NA	NA	NA	NA	NA
p.Leu81Glu	0.209402	0.299152	4	81	1	NA	NA	NA	NA	NA	no	no	NA	NA	NA	NA	NA
p.Leu81Gly	-0.169152	0.425342	20	81	2	1.70094	-0.261	1.88	patho.strong	NA	no	no	NA	NA	NA	NA	NA
p.Leu81His	-1.39672	0.195651	4	81	1	NA	NA	NA	NA	NA	no	no	NA	NA	NA	NA	NA
p.Leu81Ile	0.142591	1.06575	12	81	2	0.670579	-1.249	1.525	patho.moderate	NA	no	no	NA	NA	NA	NA	CAUTION
p.Leu81Lys	-1.81173	0.225697	4	81	1	NA	NA	NA	NA	NA	no	no	NA	NA	NA	NA	NA
p.Leu81Met	-0.00472572	0.115065	8	81	2	1.06772	0.632	1.509	patho.moderate	NA	yes	no	NA	NA	NA	NA	NA
p.Leu81Phe	0.331451	0.340471	16	81	2	0.347163	-1.005	1.696	patho.support	NA	no	no	NA	NA	NA	NA	CAUTION
p.Leu81Pro	0.303185	0.0711322	4	81	1	NA	NA	NA	NA	NA	yes	no	NA	NA	NA	NA	NA
p.Leu81Ser	0.123145	0.785941	20	81	2	0.70998	-1.199	1.872	patho.moderate	NA	no	no	NA	NA	NA	NA	CAUTION
p.Leu81Ter	-0.411839	0.333264	16	81	2	NA	NA	NA	NA	NA	no	no	NA	NA	NA	NA	NA
p.Leu81Thr	0.331297	0.216713	4	81	1	NA	NA	NA	NA	NA	no	no	NA	NA	NA	NA	NA
p.Leu81Trp	0.0860896	0.0773368	8	81	2	0.802322	0.555	1.083	patho.moderate	NA	no	no	NA	NA	NA	NA	NA
p.Leu81Tyr	0.0857259	0.0771501	4	81	1	NA	NA	NA	NA	NA	no	no	NA	NA	NA	NA	NA
p.Leu81Val	-0.437058	0.636725	24	81	2	1.71727	0	1.958	patho.strong	NA	yes	no	NA	NA	NA	NA	NA
p.Phe82=	0.0407315	0.367809	4	82	1	NA	NA	NA	NA	NA	yes	no	NA	NA	NA	NA	NA
p.Phe82Ala	-0.903615	0.401417	24	82	2	0	0	1.21	undetermined	NA	no	no	NA	NA	NA	NA	NA
p.Phe82Arg	0.340512	1.07966	12	82	2	0.337425	-1.191	1.68	patho.support	NA	no	no	NA	NA	NA	NA	CAUTION
p.Phe82Asn	-4.22733	0.845675	4	82	1	NA	NA	NA	NA	NA	no	no	NA	NA	NA	NA	NA
p.Phe82Asp	0.363671	0.384464	8	82	1	NA	NA	NA	NA	NA	no	no	NA	NA	NA	NA	NA
p.Phe82Cys	-0.278581	0.342664	16	82	2	1.94783	0.652	1.97	patho.strong	NA	yes	no	NA	NA	NA	NA	NA
p.Phe82Gln	0.377894	0.0686312	4	82	1	NA	NA	NA	NA	NA	no	no	NA	NA	NA	NA	NA
p.Phe82Gly	0.401453	0.446634	20	82	2	0.262147	-1.236	1.917	undetermined	NA	no	no	NA	NA	NA	NA	NA
p.Phe82His	0.0485013	0.13257	8	82	2	0.936782	0.548	1.133	patho.moderate	NA	no	no	NA	NA	NA	NA	NA
p.Phe82Ile	0.233899	0.363318	20	82	2	0.474929	-1.255	1.37	patho.support	NA	yes	no	NA	NA	NA	NA	CAUTION
p.Phe82Leu	0.0207933	0.291934	36	82	2	1.04235	-0.376	1.813	patho.moderate	NA	yes	no	NA	NA	NA	NA	NA
p.Phe82Lys	-0.491566	0.0788326	4	82	1	NA	NA	NA	NA	NA	no	no	NA	NA	NA	NA	NA
p.Phe82Met	-1.22929	0.747282	4	82	1	NA	NA	NA	NA	NA	no	no	NA	NA	NA	NA	NA
p.Phe82Pro	-0.364545	0.765293	20	82	2	1.84275	-0.809	1.859	patho.strong	NA	no	no	NA	NA	NA	NA	NA
p.Phe82Ser	0.375116	0.667093	36	82	2	0.302965	-1.195	1.549	undetermined	NA	yes	no	NA	NA	NA	NA	NA
p.Phe82Ter	0.379513	0.696139	16	82	2	NA	NA	NA	NA	NA	no	no	NA	NA	NA	NA	NA
p.Phe82Thr	-0.085992	0.54481	16	82	2	1.23444	-0.226	1.382	patho.moderate	NA	no	no	NA	NA	NA	NA	NA
p.Phe82Trp	-0.557141	0.120596	8	82	2	1.44891	0.722	1.967	patho.strong	NA	no	no	NA	NA	NA	NA	NA
p.Phe82Tyr	0.443074	0.26106	12	82	2	0.165152	-0.796	0.707	undetermined	NA	yes	no	NA	NA	NA	NA	NA
p.Phe82Val	0.0230955	0.153358	32	82	2	1.04021	0.277	1.181	patho.moderate	NA	yes	no	NA	NA	NA	NA	NA
p.Lys83=	-0.0192993	1.06774	4	83	1	NA	NA	NA	NA	NA	yes	no	NA	NA	NA	NA	NA
p.Lys83Ala	0.537109	0.433432	28	83	2	-0.0298427	-1.063	1.531	undetermined	NA	no	no	NA	NA	NA	NA	NA
p.Lys83Arg	0.00954827	0.443856	40	83	2	1.05299	0.308	1.705	patho.moderate	NA	yes	no	NA	NA	NA	NA	NA
p.Lys83Asn	0.0819294	0.179305	16	83	2	0.814394	0.378	1.719	patho.moderate	NA	yes	no	NA	NA	NA	NA	NA
p.Lys83Asp	-0.0712272	0.379123	16	83	2	1.1931	-0.159	1.927	patho.moderate	NA	no	no	NA	NA	NA	NA	NA
p.Lys83Cys	0.193547	0.212528	16	83	2	0.551141	0.28	1.462	patho.support	NA	no	no	NA	NA	NA	NA	NA
p.Lys83Gln	0.545708	1.02326	8	83	1	NA	NA	NA	NA	NA	yes	no	NA	NA	NA	NA	NA
p.Lys83Gly	-0.0226644	0.293154	28	83	2	1.09353	1.097	1.806	patho.moderate	NA	no	no	NA	NA	NA	NA	NA
p.Lys83His	0.337999	0.23534	8	83	2	0.34014	-0.192	1.014	patho.support	NA	no	no	NA	NA	NA	NA	CAUTION
p.Lys83Ile	0.0909451	0.157443	24	83	2	0.788765	0.441	1.936	patho.moderate	NA	no	no	NA	NA	NA	NA	NA
p.Lys83Leu	0.752732	0.271188	44	83	2	-0.525783	-1.262	0.09	benign.support	NA	no	no	NA	NA	NA	NA	CAUTION
p.Lys83Met	-0.820528	0.0591171	8	83	2	0	0	0.909	undetermined	NA	yes	no	NA	NA	NA	NA	NA
p.Lys83Phe	0.177406	0.0986997	16	83	2	0.585207	0.479	0.689	patho.support	NA	no	no	NA	NA	NA	NA	NA
p.Lys83Pro	-0.157605	0.865813	32	83	2	1.58335	-1.288	1.875	patho.strong	NA	no	no	NA	NA	NA	NA	CAUTION
p.Lys83Ser	0.121565	0.210483	48	83	2	0.713488	-0.047	1.205	patho.moderate	NA	no	no	NA	NA	NA	NA	NA
p.Lys83Ter	0.243035	0.565802	24	83	2	NA	NA	NA	NA	NA	yes	no	NA	NA	NA	NA	NA
p.Lys83Thr	0.431695	0.383894	28	83	2	0.19205	-1.022	1.724	undetermined	NA	yes	no	NA	NA	NA	NA	NA
p.Lys83Trp	0.151595	0.0499716	8	83	2	0.650352	0.469	0.89	patho.support	NA	no	no	NA	NA	NA	NA	NA
p.Lys83Tyr	-0.193963	0.49922	16	83	2	2.02199	-0.076	1.652	patho.strong	NA	no	no	NA	NA	NA	NA	NA
p.Lys83Val	-0.175216	0.238773	32	83	2	1.7821	0.583	1.787	patho.strong	NA	no	no	NA	NA	NA	NA	NA
p.Lys83Glu	-0.351176	0.225302	16	83	2	1.86254	0	1.987	patho.strong	P/LP	yes	no	PS3_strong+PM2_supp+PP3+PM3_mod+PP4_mod	No	P	NA	NA
p.Asp84=	0.89522	0.416874	8	84	2	NA	NA	NA	NA	NA	yes	no	NA	NA	NA	NA	NA
p.Asp84Ala	0.124998	0.239087	32	84	2	0.705899	-0.139	1.975	patho.moderate	NA	yes	no	NA	NA	NA	NA	NA
p.Asp84Arg	0.793682	0.316947	40	84	2	-0.694104	-1.25	0.424	benign.support	NA	no	no	NA	NA	NA	NA	CAUTION
p.Asp84Asn	0.534607	0.186318	16	84	2	-0.0240494	-0.336	0.904	undetermined	NA	yes	no	NA	NA	NA	NA	NA
p.Asp84Cys	-0.0537299	0.250576	16	84	2	1.14963	-0.052	1.966	patho.moderate	NA	no	no	NA	NA	NA	NA	NA
p.Asp84Gln	0.342794	0.496618	12	84	2	0.334952	-1.025	1.726	patho.support	NA	no	no	NA	NA	NA	NA	CAUTION
p.Asp84Glu	0.77437	0.226888	16	84	2	-0.617228	-1.194	0.408	benign.support	NA	yes	no	NA	NA	NA	NA	NA
p.Asp84Gly	0.841332	0.473805	32	84	2	-0.827737	-1.366	1.582	benign.support	NA	yes	no	NA	NA	NA	NA	CAUTION
p.Asp84His	0.340824	0.17731	16	84	2	0.337088	0.005	1.124	patho.support	NA	yes	no	NA	NA	NA	NA	CAUTION
p.Asp84Ile	-0.400038	0.271205	20	84	2	1.78051	0	1.991	patho.strong	NA	no	no	NA	NA	NA	NA	NA
p.Asp84Leu	-0.0937179	0.328279	40	84	2	1.25827	0.066	1.995	patho.moderate	NA	no	no	NA	NA	NA	NA	NA
p.Asp84Lys	-0.0629628	1.12533	8	84	1	NA	NA	NA	NA	NA	no	no	NA	NA	NA	NA	NA
p.Asp84Met	-0.309195	0.137558	8	84	2	1.91606	1.575	2.025	patho.strong	NA	no	no	NA	NA	NA	NA	NA
p.Asp84Phe	-0.140391	0.212481	16	84	2	1.45881	0.629	1.984	patho.strong	NA	no	no	NA	NA	NA	NA	NA
p.Asp84Pro	0.652106	0.467989	28	84	2	-0.261071	-1.004	1.953	undetermined	NA	no	no	NA	NA	NA	NA	NA
p.Asp84Ser	1.11493	0.312634	40	84	2	-1.25117	-1.533	0.182	benign.strong	NA	no	no	NA	NA	NA	NA	NA
p.Asp84Ter	-0.367953	0.346086	24	84	2	NA	NA	NA	NA	NA	no	no	NA	NA	NA	NA	NA
p.Asp84Thr	0.740177	0.528124	24	84	2	-0.481642	-1.233	1.027	benign.support	NA	no	no	NA	NA	NA	NA	CAUTION
p.Asp84Trp	1.67833	0.0460336	8	84	2	-0.228099	-0.757	0	benign.support	NA	no	no	NA	NA	NA	NA	NA
p.Asp84Tyr	0.473373	0.33757	16	84	2	0.0983058	-0.835	0.919	undetermined	NA	yes	no	NA	NA	NA	NA	NA
p.Asp84Val	-0.00792539	0.19752	32	84	2	1.07205	0.603	2.002	patho.moderate	NA	yes	no	NA	NA	NA	NA	NA
p.Tyr85Arg	-0.638967	0.521513	16	85	2	1.22403	0	1.977	patho.moderate	NA	no	no	NA	NA	NA	NA	NA
p.Tyr85Asn	-0.660397	0.271539	8	85	2	1.13726	0	1.261	patho.moderate	NA	yes	no	NA	NA	NA	NA	NA
p.Tyr85Asp	0.0634311	0.0321934	4	85	1	NA	NA	NA	NA	NA	yes	no	NA	NA	NA	NA	NA
p.Tyr85Gln	-2.10543	0.0856165	4	85	1	NA	NA	NA	NA	NA	no	no	NA	NA	NA	NA	NA
p.Tyr85Glu	-2.83128	0.472302	4	85	1	NA	NA	NA	NA	NA	no	no	NA	NA	NA	NA	NA
p.Tyr85Gly	-1.94926	0.171014	4	85	1	NA	NA	NA	NA	NA	no	no	NA	NA	NA	NA	NA
p.Tyr85His	-0.28577	0.357788	12	85	2	1.94022	0.067	1.835	patho.strong	NA	yes	no	NA	NA	NA	NA	NA
p.Tyr85Ile	0.794023	0.180311	12	85	2	-0.69529	-1.173	0.181	benign.support	NA	no	no	NA	NA	NA	NA	NA
p.Tyr85Leu	0.211143	0.75603	36	85	2	0.516549	-1.288	1.096	patho.support	NA	no	no	NA	NA	NA	NA	CAUTION
p.Tyr85Lys	-1.13263	0.222771	8	85	2	0	0	0	undetermined	NA	no	no	NA	NA	NA	NA	NA
p.Tyr85Phe	0.722285	0.326381	12	85	2	-0.427094	-0.809	0.597	benign.support	NA	yes	no	NA	NA	NA	NA	CAUTION
p.Tyr85Pro	-0.276019	0.619733	28	85	2	1.95047	-0.359	1.885	patho.strong	NA	no	no	NA	NA	NA	NA	NA
p.Tyr85Ser	0.112912	0.27663	16	85	2	0.73327	0.437	1.982	patho.moderate	NA	yes	no	NA	NA	NA	NA	NA
p.Tyr85Ter	0.081675	0.372374	16	85	2	NA	NA	NA	NA	NA	yes	no	NA	NA	NA	NA	NA
p.Tyr85Thr	0.418011	0.136687	4	85	1	NA	NA	NA	NA	NA	no	no	NA	NA	NA	NA	NA
p.Tyr85Trp	-1.85296	0.256142	8	85	2	NA	NA	NA	undetermined	NA	no	no	NA	NA	NA	NA	NA
p.Tyr85Val	0.301721	0.21535	12	85	2	0.379435	-0.103	1.064	patho.support	NA	no	no	NA	NA	NA	NA	CAUTION
p.Tyr85Cys	0.367073	0.196711	12	85	2	0.310961	-0.358	0.497	patho.support	P/LP	yes	no	PS3_supp+PM3_strong+PP4_mod+PM2_supp+PP3	No	LP	NA	CAUTION
p.Asn86=	0.914189	0.467741	8	86	2	NA	NA	NA	NA	NA	yes	no	NA	NA	NA	NA	NA
p.Asn86Ala	-0.248148	0.421446	24	86	2	1.9768	-0.049	2.023	patho.strong	NA	no	no	NA	NA	NA	NA	NA
p.Asn86Arg	-0.160561	0.516639	24	86	2	1.60999	-1.187	1.808	patho.strong	NA	no	no	NA	NA	NA	NA	NA
p.Asn86Asp	-1.04958	0.277108	12	86	2	0	0	1.285	undetermined	NA	yes	no	NA	NA	NA	NA	NA
p.Asn86Cys	0.344775	0.36972661187052003	16	86	2	0.332795	0.059	1.716	patho.support	NA	no	no	NA	NA	NA	NA	CAUTION
p.Asn86Gln	-0.241366	0.330849	12	86	2	1.98297	0.657	1.961	patho.strong	NA	no	no	NA	NA	NA	NA	NA
p.Asn86Glu	-0.323412	0.324838	16	86	2	1.89875	0.126	1.841	patho.strong	NA	no	no	NA	NA	NA	NA	NA
p.Asn86Gly	-0.0879313	0.184383	24	86	2	1.24026	0.446	1.965	patho.moderate	NA	no	no	NA	NA	NA	NA	NA
p.Asn86His	-0.275357	0.437802	16	86	2	1.95114	0.554	1.948	patho.strong	NA	yes	no	NA	NA	NA	NA	NA
p.Asn86Ile	0.0139162	0.666693	12	86	2	1.04883	-0.643	1.061	patho.moderate	NA	yes	no	NA	NA	NA	NA	CAUTION
p.Asn86Leu	0.306486	0.526983	44	86	2	0.373775	-0.935	1.861	patho.support	NA	no	no	NA	NA	NA	NA	CAUTION
p.Asn86Lys	-0.059279	0.277493	16	86	2	1.16287	0.416	1.6	patho.moderate	NA	yes	no	NA	NA	NA	NA	NA
p.Asn86Met	1.33828	0.479905	8	86	2	-1.2267	-1.231	0	benign.strong	NA	no	no	NA	NA	NA	NA	NA
p.Asn86Phe	-0.397695	0.444915	16	86	2	1.78481	0.255	2.011	patho.strong	NA	no	no	NA	NA	NA	NA	NA
p.Asn86Pro	0.15342	0.59907	12	86	2	0.645178	-1.088	1.938	patho.support	NA	no	no	NA	NA	NA	NA	CAUTION
p.Asn86Ser	0.133856	0.595151	44	86	2	0.687456	-1.24	1.598	patho.moderate	NA	yes	no	NA	NA	NA	NA	CAUTION
p.Asn86Ter	-0.462813	0.434741	16	86	2	NA	NA	NA	NA	NA	no	no	NA	NA	NA	NA	NA
p.Asn86Thr	-0.124294	0.508308	28	86	2	1.37464	-0.107	2.007	patho.strong	NA	yes	no	NA	NA	NA	NA	NA
p.Asn86Trp	-0.448331	0.183783	8	86	2	1.69913	1.487	1.926	patho.strong	NA	no	no	NA	NA	NA	NA	NA
p.Asn86Tyr	0.0333746	0.176957	12	86	2	1.01286	0.34	1.816	patho.moderate	NA	yes	no	NA	NA	NA	NA	NA
p.Asn86Val	1.33392	0.447069	16	86	2	-1.2242	-1.354	0.07	benign.strong	NA	no	no	NA	NA	NA	NA	NA
p.Leu87=	1.30114	0.415551	36	87	2	NA	NA	NA	NA	NA	yes	no	NA	NA	NA	NA	NA
p.Leu87Ala	0.0518224	0.516507	16	87	2	0.922009	-0.767	1.86	patho.moderate	NA	no	no	NA	NA	NA	NA	CAUTION
p.Leu87Arg	1.13506	0.331263	16	87	2	-1.24325	-1.507	0.022	benign.strong	NA	yes	no	NA	NA	NA	NA	NA
p.Leu87Asn	0.531275	0.192878	8	87	2	-0.0170633	-1.102	0.54	undetermined	NA	no	no	NA	NA	NA	NA	NA
p.Leu87Asp	0.374321	0.267285	8	87	2	0.30376297949896103	-0.928	0.444	undetermined	NA	no	no	NA	NA	NA	NA	NA
p.Leu87Cys	0.114613	0.2554	12	87	2	0.729303	0.331	1.988	patho.moderate	NA	no	no	NA	NA	NA	NA	NA
p.Leu87Gln	0.462048	0.185896	12	87	2	0.122731	-0.644	0.652	undetermined	NA	yes	no	NA	NA	NA	NA	NA
p.Leu87Glu	1.49238	0.0502525	4	87	1	NA	NA	NA	NA	NA	no	no	NA	NA	NA	NA	NA
p.Leu87Gly	0.476075	2.09628	12	87	1	NA	NA	NA	NA	NA	no	no	NA	NA	NA	NA	NA
p.Leu87His	-0.26646	0.268044	16	87	2	1.95977	0.409	1.996	patho.strong	NA	no	no	NA	NA	NA	NA	NA
p.Leu87Ile	1.66041	0.18436	8	87	2	-0.450603	-1.54	0	benign.support	NA	no	no	NA	NA	NA	NA	NA
p.Leu87Phe	-0.15909	0.112565	16	87	2	1.59648	1.054	1.961	patho.strong	NA	no	no	NA	NA	NA	NA	NA
p.Leu87Ser	0.00560168	0.755977	28	87	2	1.0568	-0.261	1.255	patho.moderate	NA	no	no	NA	NA	NA	NA	CAUTION
p.Leu87Ter	-0.119429	0.599021	12	87	2	NA	NA	NA	NA	NA	no	no	NA	NA	NA	NA	NA
p.Leu87Thr	0.00113389	0.164318	8	87	2	1.06116	0.747	1.954	patho.moderate	NA	no	no	NA	NA	NA	NA	NA
p.Leu87Trp	-0.815625	0.602224	8	87	2	0	0	1.571	undetermined	NA	no	no	NA	NA	NA	NA	NA
p.Leu87Tyr	-0.162144	0.248529	16	87	2	1.62512	0.461	1.982	patho.strong	NA	no	no	NA	NA	NA	NA	NA
p.Leu87Pro	0.0832412	1.13562	20	87	2	0.81054	-0.544	0.887	patho.moderate	P/LP	yes	no	PS3_mod+PM3_mod+PP4_mod+PM2_supp+PP3	No	LP	NA	CAUTION
p.Leu87Val	0.868721	0.251213	24	87	2	-0.880343	-1.234	-0.236	benign.support	VUS	yes	no	BS3_supp+PM2_supp+PM5_supp	No	VUS	NA	NA
p.Glu88=	1.43123	0.194058	8	88	2	NA	NA	NA	NA	NA	yes	no	NA	NA	NA	NA	NA
p.Glu88Ala	1.18232	0.457542	16	88	2	-1.2209	-1.502	-0.047	benign.strong	NA	yes	no	NA	NA	NA	NA	NA
p.Glu88Arg	2.70774	0.410404	8	88	1	NA	NA	NA	NA	NA	no	no	NA	NA	NA	NA	NA
p.Glu88Asp	0.357017	0.230401	16	88	2	0.320748	-0.269	0.913	patho.support	NA	yes	no	NA	NA	NA	NA	CAUTION
p.Glu88Cys	0.4436	0.179102	8	88	2	0.163944	-0.84	0.656	undetermined	NA	no	no	NA	NA	NA	NA	NA
p.Glu88Gln	1.90648	1.28943	8	88	2	0	-1.37	1.561	undetermined	NA	yes	no	NA	NA	NA	NA	NA
p.Glu88Gly	-0.0199467	0.273204	32	88	2	1.08947	0.669	1.993	patho.moderate	NA	yes	no	NA	NA	NA	NA	NA
p.Glu88Ile	0.434301	0.26761	8	88	2	0.186697	-0.225	0.454	undetermined	NA	no	no	NA	NA	NA	NA	NA
p.Glu88Leu	0.860636	0.31014	16	88	2	-0.862903	-1.246	0.074	benign.support	NA	no	no	NA	NA	NA	NA	NA
p.Glu88Lys	0.436881	0.190861	8	88	2	0.180259	-0.606	0.94	undetermined	NA	yes	no	NA	NA	NA	NA	NA
p.Glu88Met	0.132399	0.0461592	4	88	1	NA	NA	NA	NA	NA	no	no	NA	NA	NA	NA	NA
p.Glu88Phe	0.0961298	0.238717	4	88	1	NA	NA	NA	NA	NA	no	no	NA	NA	NA	NA	NA
p.Glu88Ser	0.401673	0.961091	8	88	1	NA	NA	NA	NA	NA	no	no	NA	NA	NA	NA	NA
p.Glu88Ter	-0.793668	0.0989456	4	88	1	NA	NA	NA	NA	NA	yes	no	NA	NA	NA	NA	NA
p.Glu88Thr	1.9464	0.232244	4	88	1	NA	NA	NA	NA	NA	no	no	NA	NA	NA	NA	NA
p.Glu88Trp	0.778689	0.238876	8	88	2	-0.637929	-0.965	0.373	benign.support	NA	no	no	NA	NA	NA	NA	NA
p.Glu88Val	0.180864	0.0892163	16	88	2	0.577681	0.446	0.895	patho.support	NA	yes	no	NA	NA	NA	NA	NA
p.Arg89=	1.24678	0.382005	32	89	2	NA	NA	NA	NA	NA	yes	no	NA	NA	NA	NA	NA
p.Arg89Ala	0.811876	0.128329	4	89	1	NA	NA	NA	NA	NA	no	no	NA	NA	NA	NA	NA
p.Arg89Cys	0.253268	0.365324	8	89	2	0.443058	-1.211	1.828	patho.support	NA	yes	no	NA	NA	NA	NA	CAUTION
p.Arg89Gln	0.474924	0.147128	8	89	2	0.0949948	-0.217	0.31	undetermined	NA	no	no	NA	NA	NA	NA	NA
p.Arg89Gly	0.254917	0.415913	16	89	2	0.440385	-1.106	1.81	patho.support	NA	yes	no	NA	NA	NA	NA	CAUTION
p.Arg89His	0.99446	0.184327	4	89	1	NA	NA	NA	NA	NA	yes	no	NA	NA	NA	NA	NA
p.Arg89Met	-2.03876	0.260029	4	89	1	NA	NA	NA	NA	NA	no	no	NA	NA	NA	NA	NA
p.Arg89Phe	1.92847	0.057666	4	89	1	NA	NA	NA	NA	NA	no	no	NA	NA	NA	NA	NA
p.Arg89Pro	-1.08072	0.265116	16	89	2	0	0	0.536	undetermined	NA	yes	no	NA	NA	NA	NA	NA
p.Arg89Ser	1.80227	0.344604	12	89	2	0	-1.422	0	undetermined	NA	yes	no	NA	NA	NA	NA	NA
p.Arg89Ter	-0.637328	0.356527	8	89	2	NA	NA	NA	NA	NA	no	no	NA	NA	NA	NA	NA
p.Arg89Trp	0.926885	0.0789104	8	89	2	-0.984721	-1.188	-0.751	benign.strong	NA	no	no	NA	NA	NA	NA	NA
p.Arg89Val	-3.53747	0.253627	4	89	1	NA	NA	NA	NA	NA	no	no	NA	NA	NA	NA	NA
p.Arg89Leu	-0.164629	0.715657	28	89	2	1.65024	-0.113	1.86	patho.strong	VUS	yes	no	PS3_strong+PM2_supp+PP3	Yes	LP	Yes	CAUTION
p.Tyr90=	0.81323	0.0536397	8	90	2	NA	NA	NA	NA	NA	yes	no	NA	NA	NA	NA	NA
p.Tyr90Ala	0.365868	0.746589	24	90	2	0.312146	-1.139	0.556	patho.support	NA	no	no	NA	NA	NA	NA	CAUTION
p.Tyr90Arg	0.129939	0.586427	28	90	2	0.695256	-1.126	1.926	patho.moderate	NA	no	no	NA	NA	NA	NA	CAUTION
p.Tyr90Asn	0.194373	0.616826	16	90	2	0.549464	-1.182	1.693	patho.support	NA	yes	no	NA	NA	NA	NA	CAUTION
p.Tyr90Asp	0.179619	0.133598	16	90	2	0.580375	0.069	0.917	patho.support	NA	yes	no	NA	NA	NA	NA	NA
p.Tyr90Gln	-0.53707	1.15455	8	90	1	NA	NA	NA	NA	NA	no	no	NA	NA	NA	NA	NA
p.Tyr90Glu	-0.842566	0.166737	12	90	2	0	0	1.138	undetermined	NA	no	no	NA	NA	NA	NA	NA
p.Tyr90Gly	-0.38773	0.571231	24	90	2	1.80254	-0.17	1.799	patho.strong	NA	no	no	NA	NA	NA	NA	NA
p.Tyr90Ile	-0.0336778	0.252509	24	90	2	1.11079	0.554	1.986	patho.moderate	NA	no	no	NA	NA	NA	NA	NA
p.Tyr90Leu	0.0613369	0.224498	48	90	2	0.8828	0.108	1.866	patho.moderate	NA	no	no	NA	NA	NA	NA	NA
p.Tyr90Lys	-0.474961	0.320714	16	90	2	1.64863	0.218	1.871	patho.strong	NA	no	no	NA	NA	NA	NA	NA
p.Tyr90Met	0.612637	0.155209	8	90	2	-0.187483	-0.452	0.293	undetermined	NA	no	no	NA	NA	NA	NA	NA
p.Tyr90Phe	0.00135763	0.146443	16	90	2	1.06094	0.43	1.839	patho.moderate	NA	yes	no	NA	NA	NA	NA	NA
p.Tyr90Pro	0.0423381	0.537305	24	90	2	0.966365	-0.675	1.822	patho.moderate	NA	no	no	NA	NA	NA	NA	CAUTION
p.Tyr90Ser	-0.168804	0.49556	36	90	2	1.69678	-0.591	1.849	patho.strong	NA	yes	no	NA	NA	NA	NA	NA
p.Tyr90Ter	-0.0549557	0.30454	24	90	2	NA	NA	NA	NA	NA	yes	no	NA	NA	NA	NA	NA
p.Tyr90Thr	0.376452	0.478631	28	90	2	0.301621	-0.896	1.819	undetermined	NA	no	no	NA	NA	NA	NA	NA
p.Tyr90Trp	-0.214587	0.0586837	8	90	2	2.00401	1.561	2.023	patho.strong	NA	no	no	NA	NA	NA	NA	NA
p.Tyr90Val	0.153405	0.611756	32	90	2	0.645223	-0.499	1.925	patho.support	NA	no	no	NA	NA	NA	NA	CAUTION
p.Tyr90Cys	0.197954	0.280815	16	90	2	0.542263	-0.008	1.139	patho.support	P/LP	yes	no	PS3_supp+PM2_supp+PP3+PM5_supp+PM3_mod+PP4_mod	No	LP	NA	NA
p.Tyr90His	0.364234	0.194118	16	90	2	0.313747	-0.371	0.538	patho.support	P/LP	yes	no	PS3_supp+PM2_supp+PP3_PM5_supp+PM3_mod+PP4_supp	No	LP	NA	CAUTION
p.Gly91=	0.85229	0.241437	24	91	2	NA	NA	NA	NA	NA	yes	no	NA	NA	NA	NA	NA
p.Gly91Ala	0.265952	0.290389	20	91	2	0.423924	0.12	1.132	patho.support	NA	yes	no	NA	NA	NA	NA	CAUTION
p.Gly91Arg	1.21943	0.572782	36	91	2	-1.19786	-1.57	0	benign.strong	NA	yes	no	NA	NA	NA	NA	NA
p.Gly91Asp	-0.369374	1.04839	12	91	2	1.83503	-0.645	1.304	patho.strong	NA	yes	no	NA	NA	NA	NA	CAUTION
p.Gly91Cys	-0.10348	0.584412	16	91	2	1.29108	-0.988	1.983	patho.moderate	NA	yes	no	NA	NA	NA	NA	NA
p.Gly91Glu	1.70891	0.31741	8	91	2	0	-1.498	0	undetermined	NA	no	no	NA	NA	NA	NA	NA
p.Gly91His	-0.773743	0.273065	4	91	1	NA	NA	NA	NA	NA	no	no	NA	NA	NA	NA	NA
p.Gly91Ile	-0.00301963	1.18022	8	91	1	NA	NA	NA	NA	NA	no	no	NA	NA	NA	NA	NA
p.Gly91Leu	0.236388	0.567008	40	91	2	0.470774	-1.238	1.737	patho.support	NA	no	no	NA	NA	NA	NA	CAUTION
p.Gly91Lys	-0.414793	1.53624	8	91	1	NA	NA	NA	NA	NA	no	no	NA	NA	NA	NA	NA
p.Gly91Met	1.02386	0.0409355	4	91	1	NA	NA	NA	NA	NA	no	no	NA	NA	NA	NA	NA
p.Gly91Phe	0.132028	0.173373	16	91	2	0.691076	0.339	1.113	patho.moderate	NA	no	no	NA	NA	NA	NA	NA
p.Gly91Pro	0.488153	0.621711	16	91	2	0.0670028	-1.051	2.018	undetermined	NA	no	no	NA	NA	NA	NA	NA
p.Gly91Ser	1.18694	1.00481	36	91	2	-1.21836	-1.02	1.554	benign.strong	NA	yes	no	NA	NA	NA	NA	CAUTION
p.Gly91Ter	-0.2328	0.918392	24	91	2	NA	NA	NA	NA	NA	no	no	NA	NA	NA	NA	NA
p.Gly91Thr	0.430657	0.562001	20	91	2	0.19419	-1.551	1.808	undetermined	NA	no	no	NA	NA	NA	NA	NA
p.Gly91Trp	1.54179	0.0957289	8	91	2	-1.3917	-1.609	-0.575	benign.strong	NA	no	no	NA	NA	NA	NA	NA
p.Gly91Tyr	2.50346	0.446006	12	91	2	NA	NA	NA	undetermined	NA	no	no	NA	NA	NA	NA	NA
p.Gly91Val	0.765917	0.380729	32	91	2	-0.578995	-1.222	0.544	benign.support	NA	yes	no	NA	NA	NA	NA	CAUTION
p.Arg92=	0.928191	0.489164	40	92	2	NA	NA	NA	NA	NA	yes	no	NA	NA	NA	NA	NA
p.Arg92Ala	-0.092244	0.453313	32	92	2	1.25359	-0.601	1.859	patho.moderate	NA	no	no	NA	NA	NA	NA	NA
p.Arg92Asp	0.168568	0.971289	12	92	2	0.605848	-1.168	1.863	patho.support	NA	no	no	NA	NA	NA	NA	CAUTION
p.Arg92Cys	0.488699	0.16815	16	92	2	0.0658536	-0.186	0.939	undetermined	NA	no	no	NA	NA	NA	NA	NA
p.Arg92Glu	-0.432294	0.475999	8	92	2	1.72444	0	1.945	patho.strong	NA	no	no	NA	NA	NA	NA	NA
p.Arg92Gly	0.723813	0.541486	28	92	2	-0.431342	-1.472	1.082	benign.support	NA	yes	no	NA	NA	NA	NA	CAUTION
p.Arg92His	0.297822	0.226768	16	92	2	0.384057	-0.088	0.818	patho.support	NA	no	no	NA	NA	NA	NA	CAUTION
p.Arg92Ile	-0.38462	0.417787	16	92	2	1.80841	0.163	1.775	patho.strong	NA	no	no	NA	NA	NA	NA	NA
p.Arg92Leu	-0.166319	0.380883	48	92	2	1.66837	-0.495	1.669	patho.strong	NA	yes	no	NA	NA	NA	NA	NA
p.Arg92Phe	0.280269	0.394135	16	92	2	0.404865	-0.27	1.044	patho.support	NA	no	no	NA	NA	NA	NA	CAUTION
p.Arg92Pro	-0.200302	0.474478	32	92	2	2.01675	0.057	1.802	patho.strong	NA	yes	no	NA	NA	NA	NA	NA
p.Arg92Ser	0.275487	0.626453	44	92	2	0.410803	-1.27	1.632	patho.support	NA	no	no	NA	NA	NA	NA	CAUTION
p.Arg92Ter	-0.123713	0.338053	20	92	2	NA	NA	NA	NA	NA	no	no	NA	NA	NA	NA	NA
p.Arg92Thr	-0.128709	0.973109	24	92	2	1.39554	-1.196	1.53	patho.strong	NA	no	no	NA	NA	NA	NA	CAUTION
p.Arg92Tyr	-0.674816	0.609626	16	92	2	1.06644	0	1.456	patho.moderate	NA	no	no	NA	NA	NA	NA	NA
p.Arg92Val	-0.0192586	0.747783	32	92	2	1.08845	-1.099	1.73	patho.moderate	NA	no	no	NA	NA	NA	NA	CAUTION
p.Arg92Gln	0.460529	0.0851503	12	92	2	0.126049	-0.135	0.326	undetermined	P/LP	yes	no	NA	NA	NA	NA	NA
p.Arg92Trp	0.12995	0.175122	8	92	2	0.695235	0.131	1.091	patho.moderate	P/LP	yes	no	PS3_mod+PM2_supp+PP3+PM3_str+PP4_mod	No	P	NA	NA
p.Leu93Gln	-0.188939	0.282553	12	93	2	2.02589	0.586	2.001	patho.strong	ConflictingVUS/LP	yes	no	PS3_strong+PM2_supp+PP3+PM5_supp	Yes	LP	Yes	NA
p.Leu93=	0.86002	0.570914	36	93	2	NA	NA	NA	NA	NA	yes	no	NA	NA	NA	NA	NA
p.Leu93Ala	0.123522	0.19486	32	93	2	0.709145	0.083	1.236	patho.moderate	NA	no	no	NA	NA	NA	NA	NA
p.Leu93Asn	0.430003	0.127086	12	93	2	0.195542	0.007	0.412	undetermined	NA	no	no	NA	NA	NA	NA	NA
p.Leu93Asp	-0.063654	0.455311	16	93	2	1.17366	-0.185	1.858	patho.moderate	NA	no	no	NA	NA	NA	NA	NA
p.Leu93Cys	-0.0573945	0.109134	16	93	2	1.15832	0.71	1.373	patho.moderate	NA	no	no	NA	NA	NA	NA	NA
p.Leu93Glu	0.4005	0.368696	16	93	2	0.264064	-1.226	0.604	undetermined	NA	no	no	NA	NA	NA	NA	NA
p.Leu93Gly	-0.0130508	0.302339	32	93	2	1.07938	-0.071	1.492	patho.moderate	NA	no	no	NA	NA	NA	NA	NA
p.Leu93His	-0.0229571	0.318478	16	93	2	1.09397	-0.018	1.918	patho.moderate	NA	no	no	NA	NA	NA	NA	NA
p.Leu93Ile	0.258226	0.252389	24	93	2	0.435334	-0.127	1.012	patho.support	NA	no	no	NA	NA	NA	NA	CAUTION
p.Leu93Lys	-0.329168	0.380383	16	93	2	1.89111	0	1.967	patho.strong	NA	no	no	NA	NA	NA	NA	NA
p.Leu93Met	-0.0478608	0.027152	8	93	2	1.13651	1.102	1.234	patho.moderate	NA	yes	no	NA	NA	NA	NA	NA
p.Leu93Phe	0.229087	0.0590217	16	93	2	0.483142	0.311	0.582	patho.support	NA	no	no	NA	NA	NA	NA	NA
p.Leu93Pro	0.0132673	0.581461	32	93	2	1.04944	-0.742	1.315	patho.moderate	NA	yes	no	NA	NA	NA	NA	CAUTION
p.Leu93Ser	-0.0816489	0.292425	44	93	2	1.22175	0.364	1.997	patho.moderate	NA	no	no	NA	NA	NA	NA	NA
p.Leu93Ter	-0.118988	0.150393	24	93	2	NA	NA	NA	NA	NA	no	no	NA	NA	NA	NA	NA
p.Leu93Thr	-0.054824	0.354043	32	93	2	1.1522	-0.028	2.018	patho.moderate	NA	no	no	NA	NA	NA	NA	NA
p.Leu93Trp	0.0522296	0.0348146	8	93	2	0.92024	0.625	1.085	patho.moderate	NA	no	no	NA	NA	NA	NA	NA
p.Leu93Tyr	-0.416977	0.152813	16	93	2	1.74981	1.335	1.95	patho.strong	NA	no	no	NA	NA	NA	NA	NA
p.Leu93Val	0.0156629	0.166659	32	93	2	1.04717	0.375	1.647	patho.moderate	NA	yes	no	NA	NA	NA	NA	NA
p.Leu93Arg	0.0257954	0.413601	48	93	2	1.0377	0.122	1.94	patho.moderate	P/LP	yes	no	PS3_mod+PM2_supp+PP3+PM3_mod+PP4_mod	No	LP	NA	NA
p.Gln94=	-0.358082	0.366504	8	94	2	NA	NA	NA	NA	NA	yes	no	NA	NA	NA	NA	NA
p.Gln94Ala	1.43619	0.226817	16	94	2	-1.37345	-1.275	-0.819	benign.strong	NA	no	no	NA	NA	NA	NA	NA
p.Gln94Arg	1.65123	0.54364	20	94	2	-0.529047	-1.53	0	benign.support	NA	yes	no	NA	NA	NA	NA	NA
p.Gln94Asn	-0.19284	0.584297	16	94	2	2.02288	0.441	2.003	patho.strong	NA	no	no	NA	NA	NA	NA	NA
p.Gln94Asp	0.227986	0.319789	16	94	2	0.485151	-0.182	1.992	patho.support	NA	no	no	NA	NA	NA	NA	CAUTION
p.Gln94Cys	-0.262318	0.4572	16	94	2	1.96354	0.094	1.776	patho.strong	NA	no	no	NA	NA	NA	NA	NA
p.Gln94Glu	0.0511034	0.275305	16	94	2	0.925156	0.292	1.872	patho.moderate	NA	yes	no	NA	NA	NA	NA	NA
p.Gln94Gly	0.86486	0.83608	32	94	2	-0.871903	-1.256	1.257	benign.support	NA	no	no	NA	NA	NA	NA	CAUTION
p.Gln94His	0.885483	0.24205	16	94	2	-0.915084	-1.14	-0.071	benign.support	NA	yes	no	NA	NA	NA	NA	NA
p.Gln94Ile	1.16919	0.836317	24	94	2	-1.22776	-1.246	0.682	benign.strong	NA	no	no	NA	NA	NA	NA	CAUTION
p.Gln94Leu	0.661542	0.362925	48	94	2	-0.281352	-1.231	0.814	undetermined	NA	yes	no	NA	NA	NA	NA	NA
p.Gln94Lys	1.21381	0.316023	12	94	2	-1.20177	-1.56	-0.185	benign.strong	NA	yes	no	NA	NA	NA	NA	NA
p.Gln94Met	1.89219	0.177355	8	94	2	0	0	0	undetermined	NA	no	no	NA	NA	NA	NA	NA
p.Gln94Phe	0.133149	0.146747	16	94	2	0.688852	0.347	1.273	patho.moderate	NA	no	no	NA	NA	NA	NA	NA
p.Gln94Pro	0.0424894	0.512794	28	94	2	0.9656	0.041	1.978	patho.moderate	NA	yes	no	NA	NA	NA	NA	CAUTION
p.Gln94Ser	0.265822	0.295881	44	94	2	0.424116	-0.181	1.519	patho.support	NA	no	no	NA	NA	NA	NA	CAUTION
p.Gln94Ter	0.17954	0.252623	24	94	2	NA	NA	NA	NA	NA	yes	no	NA	NA	NA	NA	NA
p.Gln94Thr	0.510867	0.443713	28	94	2	0.0218328	-0.846	1.014	undetermined	NA	no	no	NA	NA	NA	NA	NA
p.Gln94Trp	1.52642	0.47069	8	94	2	-1.46768	-1.405	0	benign.strong	NA	no	no	NA	NA	NA	NA	NA
p.Gln94Tyr	0.208833	0.0936188	16	94	2	0.520969	0.351	0.845	patho.support	NA	no	no	NA	NA	NA	NA	NA
p.Gln94Val	1.42292	0.513496	32	94	2	-1.33798	-1.477	-0.042	benign.strong	NA	no	no	NA	NA	NA	NA	NA
p.Pro95=	1.05378	0.173698	24	95	2	NA	NA	NA	NA	NA	yes	no	NA	NA	NA	NA	NA
p.Pro95Ala	1.11735	0.541776	24	95	2	-1.25026	-1.325	0.252	benign.strong	NA	yes	no	NA	NA	NA	NA	NA
p.Pro95Arg	0.995262	0.795513	44	95	2	-1.12301	-1.41	1.088	benign.strong	NA	yes	no	NA	NA	NA	NA	CAUTION
p.Pro95Asn	1.55909	0.425465	12	95	2	-1.29545	-1.187	0.186	benign.strong	NA	no	no	NA	NA	NA	NA	NA
p.Pro95Asp	0.44355	1.0662	16	95	2	0.164059	-1.181	1.041	undetermined	NA	no	no	NA	NA	NA	NA	NA
p.Pro95Cys	0.97926	0.172946	16	95	2	-1.08425	-1.215	-0.574	benign.strong	NA	no	no	NA	NA	NA	NA	NA
p.Pro95Gln	1.60587	0.476556	16	95	2	-0.957863	-1.52	0	benign.support	NA	no	no	NA	NA	NA	NA	NA
p.Pro95Glu	0.791808	0.254549	8	95	2	-0.687614	-1.21	0.217	benign.support	NA	no	no	NA	NA	NA	NA	NA
p.Pro95Gly	1.01336	0.659785	32	95	2	-1.15796	-1.143	0	benign.strong	NA	no	no	NA	NA	NA	NA	CAUTION
p.Pro95His	0.425067	0.949762	16	95	2	0.205803	-1.16	1.904	undetermined	NA	yes	no	NA	NA	NA	NA	NA
p.Pro95Ile	0.949659	0.276873	24	95	2	-1.0255	-1.323	-0.263	benign.strong	NA	no	no	NA	NA	NA	NA	NA
p.Pro95Leu	1.38365	0.326809	48	95	2	-1.26695	-1.259	-0.24	benign.strong	NA	yes	no	NA	NA	NA	NA	NA
p.Pro95Lys	0.33639	0.083084	8	95	2	0.341872	0.057	0.525	patho.support	NA	no	no	NA	NA	NA	NA	NA
p.Pro95Met	1.41235	0.409271	8	95	2	-1.31483	-1.241	0	benign.strong	NA	no	no	NA	NA	NA	NA	NA
p.Pro95Phe	1.19033	0.246136	16	95	2	-1.21643	-1.309	-0.757	benign.strong	NA	no	no	NA	NA	NA	NA	NA
p.Pro95Ter	0.0515966	0.487655	24	95	2	NA	NA	NA	NA	NA	no	no	NA	NA	NA	NA	NA
p.Pro95Thr	1.33877	0.462281	24	95	2	-1.22699	-1.521	0	benign.strong	NA	yes	no	NA	NA	NA	NA	NA
p.Pro95Trp	0.549634	0.115603	8	95	2	-0.0579438	-0.793	0.268	undetermined	NA	no	no	NA	NA	NA	NA	NA
p.Pro95Tyr	1.97476	0.605093	16	95	2	0	-1.25	0	undetermined	NA	no	no	NA	NA	NA	NA	NA
p.Pro95Val	1.11577	0.312669	32	95	2	-1.25085	-1.324	-0.019	benign.strong	NA	no	no	NA	NA	NA	NA	NA
p.Pro95Ser	0.715021	0.461719	36	95	2	-0.407343	-1.23	0.729	benign.support	VUS	yes	no	BS3_supp+BP4	Yes	LB	Yes	CAUTION
p.Ile96=	0.453763	0.336898	16	96	2	NA	NA	NA	NA	NA	yes	no	NA	NA	NA	NA	NA
p.Ile96Ala	-0.165414	0.329609	32	96	2	1.65855	0.472	1.974	patho.strong	NA	no	no	NA	NA	NA	NA	NA
p.Ile96Arg	0.0358473	0.426086	40	96	2	1.00084	-0.584	1.298	patho.moderate	NA	no	no	NA	NA	NA	NA	NA
p.Ile96Asn	0.239518	0.237033	16	96	2	0.465579	-0.343	1.044	patho.support	NA	yes	no	NA	NA	NA	NA	NA
p.Ile96Asp	-0.0148966	0.197368	16	96	2	1.08206	0.444	2.023	patho.moderate	NA	no	no	NA	NA	NA	NA	NA
p.Ile96Cys	-0.193987	0.177008	16	96	2	2.02197	0.706	1.925	patho.strong	NA	no	no	NA	NA	NA	NA	NA
p.Ile96Gln	-1.7324	0.643996	16	96	2	NA	NA	NA	undetermined	NA	no	no	NA	NA	NA	NA	NA
p.Ile96Glu	0.111952	0.273437	16	96	2	0.735526	0.296	1.944	patho.moderate	NA	no	no	NA	NA	NA	NA	NA
p.Ile96Gly	-0.689126	0.536131	32	96	2	0.998408	0	1.822	patho.moderate	NA	no	no	NA	NA	NA	NA	NA
p.Ile96His	1.08175	0.160329	8	96	2	-1.2537	-1.241	-0.881	benign.strong	NA	no	no	NA	NA	NA	NA	NA
p.Ile96Lys	0.200786	0.524233	12	96	2	0.536639	-1.224	1.86	patho.support	NA	no	no	NA	NA	NA	NA	CAUTION
p.Ile96Met	-0.371077	0.174871	8	96	2	1.83223	1.213	2.014	patho.strong	NA	yes	no	NA	NA	NA	NA	NA
p.Ile96Phe	0.253178	0.156646	16	96	2	0.443205	0.007	0.787	patho.support	NA	yes	no	NA	NA	NA	NA	NA
p.Ile96Pro	-0.0985837	0.360805	24	96	2	1.27421	0.154	1.977	patho.moderate	NA	no	no	NA	NA	NA	NA	NA
p.Ile96Ser	-0.438441	0.351228	48	96	2	1.71514	0	1.872	patho.strong	NA	yes	no	NA	NA	NA	NA	NA
p.Ile96Ter	-0.0993718	0.493434	24	96	2	NA	NA	NA	NA	NA	no	no	NA	NA	NA	NA	NA
p.Ile96Thr	-1.00677	0.367305	16	96	2	0	0	1.503	undetermined	NA	yes	no	NA	NA	NA	NA	NA
p.Ile96Trp	-0.357624	0.163252	8	96	2	1.85328	1.513	1.874	patho.strong	NA	no	no	NA	NA	NA	NA	NA
p.Ile96Tyr	0.138823	0.167808	12	96	2	0.677775	-0.087	1.124	patho.moderate	NA	no	no	NA	NA	NA	NA	NA
p.Ile96Val	1.14268	0.261451	24	96	2	-1.24004	-1.595	-1.155	benign.strong	NA	yes	no	NA	NA	NA	NA	NA
p.Ile96Leu	0.546601	0.29597	48	96	2	-0.0515531	-0.384	0.604	undetermined	VUS	yes	no	NA	NA	NA	NA	NA
p.Leu97=	0.756138	0.490338	32	97	2	NA	NA	NA	NA	NA	yes	no	NA	NA	NA	NA	NA
p.Leu97Ala	-0.272163	0.336569	16	97	2	1.95432	0.071	2.025	patho.strong	NA	no	no	NA	NA	NA	NA	NA
p.Leu97Arg	0.80538	0.282772	16	97	2	-0.730881	-1.231	-0.094	benign.support	NA	yes	no	NA	NA	NA	NA	NA
p.Leu97Asn	-0.0632519	0.0930466	4	97	1	NA	NA	NA	NA	NA	no	no	NA	NA	NA	NA	NA
p.Leu97Asp	0.828317	0.472167	16	97	2	-0.803166	-1.254	1.126	benign.support	NA	no	no	NA	NA	NA	NA	CAUTION
p.Leu97Cys	0.163714	0.140416	16	97	2	0.617865	0.032	1.407	patho.support	NA	no	no	NA	NA	NA	NA	NA
p.Leu97Gln	-0.412399	0.138926	4	97	1	NA	NA	NA	NA	NA	yes	no	NA	NA	NA	NA	NA
p.Leu97Glu	-2.05024	0.623264	8	97	2	NA	NA	NA	undetermined	NA	no	no	NA	NA	NA	NA	NA
p.Leu97Gly	-0.102345	0.520865	24	97	2	1.28708	0.101	1.908	patho.moderate	NA	no	no	NA	NA	NA	NA	NA
p.Leu97His	2.80665	0.291498	8	97	2	NA	NA	NA	undetermined	NA	no	no	NA	NA	NA	NA	NA
p.Leu97Ile	-0.238659	0.827225	24	97	2	1.98533	-0.388	1.89	patho.strong	NA	no	no	NA	NA	NA	NA	CAUTION
p.Leu97Met	0.762408	0.186308	4	97	1	NA	NA	NA	NA	NA	yes	no	NA	NA	NA	NA	NA
p.Leu97Phe	1.29084	0.339639	12	97	2	-1.20348	-1.321	0	benign.strong	NA	no	no	NA	NA	NA	NA	NA
p.Leu97Ser	-0.186165	0.552097	36	97	2	1.99539	-0.787	1.856	patho.strong	NA	no	no	NA	NA	NA	NA	NA
p.Leu97Ter	-0.047032	0.732356	24	97	2	NA	NA	NA	NA	NA	no	no	NA	NA	NA	NA	NA
p.Leu97Thr	-0.117693	0.588326	28	97	2	1.34572	-0.928	1.486	patho.strong	NA	no	no	NA	NA	NA	NA	NA
p.Leu97Trp	-1.68727	0.575642	8	97	2	NA	NA	NA	undetermined	NA	no	no	NA	NA	NA	NA	NA
p.Leu97Tyr	2.69001	0.137057	4	97	1	NA	NA	NA	NA	NA	no	no	NA	NA	NA	NA	NA
p.Leu97Val	0.39354	0.367929	28	97	2	0.278922	-1.182	1.692	undetermined	NA	yes	no	NA	NA	NA	NA	NA
p.Leu97Pro	0.383543	0.586402	28	97	2	0.294395	0.319	1.875	undetermined	P/LP	yes	no	NA	NA	NA	NA	NA
p.Asp98=	1.88888	0.587463	4	98	1	NA	NA	NA	NA	NA	yes	no	NA	NA	NA	NA	NA
p.Asp98Ala	0.770751	0.585613	16	98	1	NA	NA	NA	NA	NA	yes	no	NA	NA	NA	NA	NA
p.Asp98Arg	0.621073	0.473148	32	98	2	-0.20241	-1.223	0.334	undetermined	NA	no	no	NA	NA	NA	NA	NA
p.Asp98Asn	0.840584	0.683376	8	98	1	NA	NA	NA	NA	NA	yes	no	NA	NA	NA	NA	NA
p.Asp98Cys	0.0780416	0.410337	16	98	2	0.826092	-0.228	1.372	patho.moderate	NA	no	no	NA	NA	NA	NA	NA
p.Asp98Gln	2.0689	0.15081	8	98	2	0	0	0	undetermined	NA	no	no	NA	NA	NA	NA	NA
p.Asp98Glu	0.0399104	0.17102	16	98	2	0.978881	0.395	1.284	patho.moderate	NA	yes	no	NA	NA	NA	NA	NA
p.Asp98Gly	-0.489502	0.607236	32	98	2	1.61818	0	1.924	patho.strong	NA	yes	no	NA	NA	NA	NA	NA
p.Asp98His	1.29774	0.25886	12	98	2	-1.2064	-1.246	-0.158	benign.strong	NA	yes	no	NA	NA	NA	NA	NA
p.Asp98Ile	0.501164	0.419329	16	98	2	0.0402327	-1.235	1.133	undetermined	NA	no	no	NA	NA	NA	NA	NA
p.Asp98Leu	0.70336	0.56304	28	98	2	-0.376944	-1.188	1.588	benign.support	NA	no	no	NA	NA	NA	NA	CAUTION
p.Asp98Lys	-0.442643	0.0840637	4	98	1	NA	NA	NA	NA	NA	no	no	NA	NA	NA	NA	NA
p.Asp98Met	1.54822	0.0435999	4	98	1	NA	NA	NA	NA	NA	no	no	NA	NA	NA	NA	NA
p.Asp98Phe	0.238991	0.159221	16	98	2	0.466451	0.312	1.726	patho.support	NA	no	no	NA	NA	NA	NA	NA
p.Asp98Pro	0.632297	0.254517	12	98	2	-0.220676	-1.127	-0.208	undetermined	NA	no	no	NA	NA	NA	NA	NA
p.Asp98Ser	0.163224	1.0697	36	98	2	0.619099	-1.122	1.523	patho.support	NA	no	no	NA	NA	NA	NA	CAUTION
p.Asp98Ter	-0.109664	0.493668	24	98	2	NA	NA	NA	NA	NA	no	no	NA	NA	NA	NA	NA
p.Asp98Thr	-0.235091	0.467629	20	98	2	1.98833	0.136	1.707	patho.strong	NA	no	no	NA	NA	NA	NA	NA
p.Asp98Trp	-0.884705	0.148003	4	98	1	NA	NA	NA	NA	NA	no	no	NA	NA	NA	NA	NA
p.Asp98Tyr	0.0432119	1.16781	12	98	2	0.961964	-1.236	1.366	patho.moderate	NA	yes	no	NA	NA	NA	NA	CAUTION
p.Asp98Val	0.340682	0.230849	24	98	2	0.337242	-0.031	1.68	patho.support	NA	yes	no	NA	NA	NA	NA	CAUTION
p.Ser99=	0.42678	0.260692	12	99	2	NA	NA	NA	NA	NA	yes	no	NA	NA	NA	NA	NA
p.Ser99Ala	-0.292958	0.0489964	4	99	1	NA	NA	NA	NA	NA	no	no	NA	NA	NA	NA	NA
p.Ser99Arg	0.357147	0.789128	28	99	2	0.320623	-1.535	0.643	patho.support	NA	yes	no	NA	NA	NA	NA	CAUTION
p.Ser99Asn	0.888541	0.304995	8	99	2	-0.920156	-1.241	0.169	benign.support	NA	yes	no	NA	NA	NA	NA	NA
p.Ser99Asp	0.205185	0.069237	8	99	2	0.528018	0.416	0.686	patho.support	NA	no	no	NA	NA	NA	NA	NA
p.Ser99Cys	1.07338	0.225257	8	99	2	-1.23985	-1.27	-1.082	benign.strong	NA	yes	no	NA	NA	NA	NA	NA
p.Ser99Gln	-0.179076	0.0915583	4	99	1	NA	NA	NA	NA	NA	no	no	NA	NA	NA	NA	NA
p.Ser99Glu	0.0892906	0.0669326	4	99	1	NA	NA	NA	NA	NA	no	no	NA	NA	NA	NA	NA
p.Ser99Gly	0.382093	0.585832	32	99	2	0.295885	-0.922	1.711	undetermined	NA	yes	no	NA	NA	NA	NA	NA
p.Ser99His	0.568985	0.115894	4	99	1	NA	NA	NA	NA	NA	no	no	NA	NA	NA	NA	NA
p.Ser99Ile	0.822008	0.329656	16	99	2	-0.784941	-1.236	0.263	benign.support	NA	yes	no	NA	NA	NA	NA	CAUTION
p.Ser99Leu	0.541283	0.497077	20	99	2	-0.0395274	-1.269	0.546	undetermined	NA	no	no	NA	NA	NA	NA	NA
p.Ser99Lys	1.65026	0.142931	4	99	1	NA	NA	NA	NA	NA	no	no	NA	NA	NA	NA	NA
p.Ser99Met	1.0688	0.0942589	8	99	2	-1.23259	-1.258	-1.028	benign.strong	NA	no	no	NA	NA	NA	NA	NA
p.Ser99Phe	0.636335	0.18165	12	99	2	-0.228711	-0.901	-0.044	undetermined	NA	no	no	NA	NA	NA	NA	NA
p.Ser99Pro	1.51245	0.140386	4	99	1	NA	NA	NA	NA	NA	no	no	NA	NA	NA	NA	NA
p.Ser99Ter	0.262254	0.259775	12	99	2	NA	NA	NA	NA	NA	no	no	NA	NA	NA	NA	NA
p.Ser99Trp	-0.319119	0.0855026	8	99	2	1.90421	1.832	2.02	patho.strong	NA	no	no	NA	NA	NA	NA	NA
p.Ser99Tyr	-0.310727	0.2502	12	99	2	1.9143	0.676	1.977	patho.strong	NA	no	no	NA	NA	NA	NA	NA
p.Ser99Val	0.812976	0.534303	20	99	2	-0.754593	-1.46	0.672	benign.support	NA	no	no	NA	NA	NA	NA	CAUTION
p.Phe100=	1.08715	0.194574	8	100	2	NA	NA	NA	NA	NA	yes	no	NA	NA	NA	NA	NA
p.Phe100Ala	0.229164	0.845895	20	100	2	0.483	-0.926	1.591	patho.support	NA	no	no	NA	NA	NA	NA	CAUTION
p.Phe100Arg	-0.587576	0.645242	32	100	2	1.37386	-0.037	1.889	patho.strong	NA	no	no	NA	NA	NA	NA	NA
p.Phe100Asn	1.12881	0.156438	8	100	2	-1.2458	-1.367	-0.53	benign.strong	NA	no	no	NA	NA	NA	NA	NA
p.Phe100Asp	-0.110737	0.430767	12	100	2	1.31781	-0.129	2.009	patho.strong	NA	no	no	NA	NA	NA	NA	NA
p.Phe100Cys	0.446785	0.147811	12	100	2	0.156668	-0.227	0.373	undetermined	NA	yes	no	NA	NA	NA	NA	NA
p.Phe100Gln	1.26442	0.239349	12	100	2	-1.19452	-1.256	-0.166	benign.strong	NA	no	no	NA	NA	NA	NA	NA
p.Phe100Glu	-0.0797197	0.564572	8	100	1	NA	NA	NA	NA	NA	no	no	NA	NA	NA	NA	NA
p.Phe100Gly	-0.222922	0.340438	24	100	2	1.9978	0.017	1.904	patho.strong	NA	no	no	NA	NA	NA	NA	NA
p.Phe100His	0.644152	0.112226	4	100	1	NA	NA	NA	NA	NA	no	no	NA	NA	NA	NA	NA
p.Phe100Ile	0.0995406	0.633317	20	100	2	0.766011	-0.9	1.924	patho.moderate	NA	yes	no	NA	NA	NA	NA	CAUTION
p.Phe100Leu	0.191108	0.332981	36	100	2	0.556125	-0.158	1.983	patho.support	NA	yes	no	NA	NA	NA	NA	CAUTION
p.Phe100Lys	0.80867	0.184838	8	100	2	-0.74058	-1.175	0.036	benign.support	NA	no	no	NA	NA	NA	NA	NA
p.Phe100Met	-0.569811	0.105378	4	100	1	NA	NA	NA	NA	NA	no	no	NA	NA	NA	NA	NA
p.Phe100Pro	1.03083	0.121426	4	100	1	NA	NA	NA	NA	NA	no	no	NA	NA	NA	NA	NA
p.Phe100Ser	0.171919	0.449455	24	100	2	0.597749	-0.91	1.117	patho.support	NA	yes	no	NA	NA	NA	NA	CAUTION
p.Phe100Ter	0.0916363	0.376389	24	100	2	NA	NA	NA	NA	NA	no	no	NA	NA	NA	NA	NA
p.Phe100Thr	-2.46002	0.244343	4	100	1	NA	NA	NA	NA	NA	no	no	NA	NA	NA	NA	NA
p.Phe100Trp	1.583	0.184393	8	100	2	-1.13793	-1.607	0	benign.support	NA	no	no	NA	NA	NA	NA	NA
p.Phe100Tyr	-0.0169682	0.361678	16	100	2	1.08508	0.379	1.943	patho.moderate	NA	yes	no	NA	NA	NA	NA	NA
p.Phe100Val	-0.12402	0.11778	24	100	2	1.37338	0.888	1.968	patho.strong	NA	yes	no	NA	NA	NA	NA	NA
p.Pro101=	1.5317	1.11863	20	101	2	NA	NA	NA	NA	NA	yes	no	NA	NA	NA	NA	NA
p.Pro101Ala	0.415425	0.205417	16	101	2	0.22766	-0.233	1.087	undetermined	NA	yes	no	NA	NA	NA	NA	NA
p.Pro101Arg	0.860725	0.596894	24	101	2	-0.863093	-1.524	0.442	benign.support	NA	yes	no	NA	NA	NA	NA	CAUTION
p.Pro101Asn	0.226033	0.17501	4	101	1	NA	NA	NA	NA	NA	no	no	NA	NA	NA	NA	NA
p.Pro101Asp	0.335411	0.0543744	8	101	2	0.342923	0.233	0.479	patho.support	NA	no	no	NA	NA	NA	NA	NA
p.Pro101Gly	0.302434	0.133087	12	101	2	0.378589	0.01	0.418	patho.support	NA	no	no	NA	NA	NA	NA	NA
p.Pro101His	1.17494	0.38504	8	101	2	-1.22482	-1.241	0	benign.strong	NA	yes	no	NA	NA	NA	NA	NA
p.Pro101Ile	-0.0207167	0.174116	4	101	1	NA	NA	NA	NA	NA	no	no	NA	NA	NA	NA	NA
p.Pro101Leu	0.221682	0.289768	12	101	2	0.496749	0.371	1.44	patho.support	NA	yes	no	NA	NA	NA	NA	CAUTION
p.Pro101Met	0.0755402	0.130827	4	101	1	NA	NA	NA	NA	NA	no	no	NA	NA	NA	NA	NA
p.Pro101Phe	-0.111406	0.0491564	4	101	1	NA	NA	NA	NA	NA	no	no	NA	NA	NA	NA	NA
p.Pro101Ser	-0.303134	0.311708	16	101	2	1.92281	0.808	2.012	patho.strong	NA	yes	no	NA	NA	NA	NA	NA
p.Pro101Ter	0.742442	0.0866124	4	101	1	NA	NA	NA	NA	NA	no	no	NA	NA	NA	NA	NA
p.Pro101Thr	-0.239405	0.519511	16	101	2	1.98469	0.051	1.829	patho.strong	NA	yes	no	NA	NA	NA	NA	NA
p.Pro101Trp	-5.51642	1.21388	4	101	1	NA	NA	NA	NA	NA	no	no	NA	NA	NA	NA	NA
p.Pro101Tyr	0.1656	0.272827	8	101	2	0.613154	0.04	1.935	patho.support	NA	no	no	NA	NA	NA	NA	NA
p.Pro101Val	-1.95051	0.243738	4	101	1	NA	NA	NA	NA	NA	no	no	NA	NA	NA	NA	NA
p.Lys102=	0.11892	0.216373	8	102	2	NA	NA	NA	NA	NA	yes	no	NA	NA	NA	NA	NA
p.Lys102Ala	-0.871507	0.128683	8	102	2	0	0	0.978	undetermined	NA	no	no	NA	NA	NA	NA	NA
p.Lys102Asn	1.44469	0.556274	12	102	2	-1.4013	-1.279	0	benign.strong	NA	yes	no	NA	NA	NA	NA	NA
p.Lys102Asp	0.75805	0.45122	8	102	2	-0.545683	-1.276	1.567	benign.support	NA	no	no	NA	NA	NA	NA	CAUTION
p.Lys102Cys	0.948126	0.328459	12	102	2	-1.02266	-1.226	0.048	benign.strong	NA	no	no	NA	NA	NA	NA	NA
p.Lys102Gln	2.65433	0.858005	4	102	1	NA	NA	NA	NA	NA	yes	no	NA	NA	NA	NA	NA
p.Lys102Glu	1.25315	0.480724	12	102	2	-1.19374	-1.235	0.837	benign.strong	NA	yes	no	NA	NA	NA	NA	NA
p.Lys102Gly	0.563399	0.550354	24	102	2	-0.0871337	-1.56	1.265	undetermined	NA	no	no	NA	NA	NA	NA	NA
p.Lys102His	-1.62781	1.46919	16	102	2	NA	NA	NA	undetermined	NA	no	no	NA	NA	NA	NA	NA
p.Lys102Ile	1.56269	0.263655	16	102	2	-1.27174	-1.324	0	benign.strong	NA	yes	no	NA	NA	NA	NA	NA
p.Lys102Leu	0.643039	0.627433	28	102	2	-0.242262	-1.232	0.978	undetermined	NA	no	no	NA	NA	NA	NA	NA
p.Lys102Met	0.606957	0.143544	8	102	2	-0.175542	-0.703	0.325	undetermined	NA	no	no	NA	NA	NA	NA	NA
p.Lys102Phe	1.34173	0.057334030298420303	8	102	2	-1.22875	-1.295	-1.202	benign.strong	NA	no	no	NA	NA	NA	NA	NA
p.Lys102Pro	-1.24871	0.104116	4	102	1	NA	NA	NA	NA	NA	no	no	NA	NA	NA	NA	NA
p.Lys102Ser	0.748513	0.768486	32	102	2	-0.51054	-1.441	1.938	benign.support	NA	no	no	NA	NA	NA	NA	CAUTION
p.Lys102Ter	0.182009	0.143854	24	102	2	NA	NA	NA	NA	NA	yes	no	NA	NA	NA	NA	NA
p.Lys102Thr	1.28329	0.560941	20	102	2	-1.20042	-1.376	-0.506	benign.strong	NA	yes	no	NA	NA	NA	NA	NA
p.Lys102Trp	1.76666	0.183066	8	102	2	0	-1.065	0	undetermined	NA	no	no	NA	NA	NA	NA	NA
p.Lys102Tyr	1.29991	0.330552	16	102	2	-1.20734	-1.578	-0.073	benign.strong	NA	no	no	NA	NA	NA	NA	NA
p.Lys102Val	0.888715	0.422234	24	102	2	-0.920445	-1.254	0.893	benign.support	NA	no	no	NA	NA	NA	NA	CAUTION
p.Lys102Arg	2.19059	0.563608	28	102	2	0	-0.958	0	undetermined	VUS	yes	no	NA	NA	NA	NA	NA
p.Asp103=	0.303827	0.20467	8	103	2	NA	NA	NA	NA	NA	yes	no	NA	NA	NA	NA	NA
p.Asp103Ala	0.291243	0.440528	32	103	2	0.39185	-0.862	1.91	patho.support	NA	yes	no	NA	NA	NA	NA	CAUTION
p.Asp103Arg	0.338938	0.506296	44	103	2	0.339128	-0.955	1.283	patho.support	NA	no	no	NA	NA	NA	NA	CAUTION
p.Asp103Asn	0.589746	0.453446	12	103	2	-0.140629	-1.248	0.527	undetermined	NA	yes	no	NA	NA	NA	NA	NA
p.Asp103Cys	1.14391	0.269083	16	103	2	-1.23951	-1.407	0.036	benign.strong	NA	no	no	NA	NA	NA	NA	NA
p.Asp103Gln	0.412427	0.117381	4	103	1	NA	NA	NA	NA	NA	no	no	NA	NA	NA	NA	NA
p.Asp103Glu	1.65696	0.40457	16	103	2	-0.48195	-1.524	0	benign.support	NA	yes	no	NA	NA	NA	NA	NA
p.Asp103Gly	1.32066	0.301804	32	103	2	-1.21712	-1.336	-0.747	benign.strong	NA	yes	no	NA	NA	NA	NA	NA
p.Asp103His	0.857414	0.873778	12	103	2	-0.856841	-0.954	1.418	benign.support	NA	yes	no	NA	NA	NA	NA	CAUTION
p.Asp103Ile	0.368366	0.248976	24	103	2	0.309687	-0.302	0.993	patho.support	NA	no	no	NA	NA	NA	NA	CAUTION
p.Asp103Leu	0.319754	0.565581	44	103	2	0.359568	-1.183	1.553	patho.support	NA	no	no	NA	NA	NA	NA	CAUTION
p.Asp103Lys	0.633265	0.137373	12	103	2	-0.222593	-0.728	0.109	undetermined	NA	no	no	NA	NA	NA	NA	NA
p.Asp103Met	-0.760961	0.0367531	8	103	2	0.443258	0.064	0.952	undetermined	NA	no	no	NA	NA	NA	NA	NA
p.Asp103Phe	0.825556	0.126432	16	103	2	-0.795919	-0.977	-0.092	benign.support	NA	no	no	NA	NA	NA	NA	NA
p.Asp103Pro	-0.104967	0.420017	16	103	2	1.29638	0.562	1.982	patho.moderate	NA	no	no	NA	NA	NA	NA	NA
p.Asp103Ser	1.84633	0.661166	36	103	2	0	-1.584	0	undetermined	NA	no	no	NA	NA	NA	NA	NA
p.Asp103Ter	-0.0541909	0.45332	24	103	2	NA	NA	NA	NA	NA	no	no	NA	NA	NA	NA	NA
p.Asp103Thr	0.146254	0.440919	16	103	2	0.663696	-0.784	1.883	patho.moderate	NA	no	no	NA	NA	NA	NA	CAUTION
p.Asp103Trp	0.821767	0.551126	8	103	2	-0.784112	-1.222	0.736	benign.support	NA	no	no	NA	NA	NA	NA	CAUTION
p.Asp103Tyr	0.675173	0.252815	16	103	2	-0.312228	-1.237	0.665	benign.support	NA	yes	no	NA	NA	NA	NA	CAUTION
p.Asp103Val	0.318809	0.2772	32	103	2	0.360565	-0.474	0.708	patho.support	NA	yes	no	NA	NA	NA	NA	CAUTION
p.Val104=	1.3892	0.606248	24	104	2	NA	NA	NA	NA	NA	yes	no	NA	NA	NA	NA	NA
p.Val104Ala	-0.0129655	0.136315	20	104	2	1.07926	0.542	1.875	patho.moderate	NA	yes	no	NA	NA	NA	NA	NA
[truncated: 8,838 more rows]

## Sheet: APS-1 patient cohort
Patient #	Variant allele #1		Variant allele #2		Phenotypes	Source	Allele 1 map score	Allele 1 map standard error	Allele 2 map score, or WT = 1, Stop/FS = 0	Allele 2 standard error	Combined Allele Map (CAM) score			Phenotype Codes
	cDNA	Protein	cDNA	Protein										CMC	Chronic mucocutaneous candidiasis
1	c.22C<T	p.Arg8Cys	c.402del	alamut	Add, HP, Alo	PMID: 27253668	0.131425	0.115689	0	NA	0.131425			HP	Hypoparathyroidism
2	c.22C<T	p.Arg8Cys	c.967_979del	p.Leu323SerfsTer51	Add, HP, CMC, EH, Mal	PMID: 27253668	0.131425	0.115689	0	NA	0.131425			Hep	Chronic active hepatitis
3	c.32T>C	p.Leu11Pro	c.32T>C	p.Leu11Pro	CMC, HP	PMID: 28446514	0.465716	0.291088	0.465716	0.291088	0.931432			Add	Addison's disease/primary adrenal failure
4	c.38T>C	p.Leu13Pro	c.769C>T	p.Arg257Ter	CMC, Add, Alo, EH	PMID: 28911151	0.274794	0.300524	0	NA	0.274794			T1D	Type 1 diabetes
5	c.43C>T	p.Arg15Cys	not found		CMC, HP, Hep, Add, T1D, Myo	PMID: 12625412	-0.257241	0.16983	1	NA	0.742759			HT	Hypothyroidism
6*	c.44G>A	p.Arg15His	c.44G>A	p.Arg15His	Add, HP, CMC, HT, POI, CAG, Spl	PMID: 28222032	-0.146176	0.190281	-0.146176	0.190281	-0.292353			POI	Primary ovarian insufficiency
7*	c.44G>A	p.Arg15His	c.44G>A	p.Arg15His	HP, CMC	PMID: 28222032	-0.146176	0.190281	-0.146176	0.190281	-0.292353			CAG	Chronic active gastritis
8	c.44G>T	p.Arg15Leu	c.967_979del	p.Leu323SerfsTer51	CMC, TF, HP, Add, Hep	PMID: 9837820	0.370027	0.320337	0	NA	0.370027			Spl	Asplenia or hyposplenia
9	c.47C>G	p.Thr16Arg	c.47C>G	p.Thr16Arg	CMC, HP, Add, HT, Spl	PMID: 32358377	-0.0166327	0.313428	-0.0166327	0.313428	-0.0332653			TF	Testicular failure
10	c.47C>T	p.Thr16Met	c.821del	p.Gly274AlafsTer104	HP, Add, T1D, Vit	PMID: 28911151	0.202829	0.116612	0	NA	0.202829			Mal	Malabsorption
11	c.47C>T	p.Thr16Met	c.769C>T	p.Arg257Ter	Add, CMC, Alo	PMID: 28911151	0.202829	0.116612	0	NA	0.202829			RedA	Red cell aplasia
12	c.47C>T	p.Thr16Met	c.769C>T	p.Arg257Ter	CMC, HP, Add, Alo, POI, Mal, HT	PMID: 28911151	0.202829	0.116612	0	NA	0.202829			SCC	Squamous cell carcinoma of the oral mucosa
13	c.47C>T	p.Thr16Met	c.769C>T	p.Arg257Ter	CMC, Add, PA, Alo	PMID: 28911151	0.202829	0.116612	0	NA	0.202829			PA	Pernicious Anemia
14	c.55G>A	p.Ala19Thr	c.769C>T	p.Arg257Ter	CMC, HP, Add, Epi, Cat	PMID: 32358377	-0.101827	0.306163	0	NA	-0.101827			ND	Nail dystrophy
15	c.62C>T	p.Ala21Val	c.1096-1G>A	p.?	ILD, CMC, Add, HP, Alo, Mal, PA, Gin, Ker	PMID: 26114819	0.277597	0.234791	0	NA	0.277597			Epi	Epilepsy
16	c.62C>T	p.Ala21Val	c.967_979del	p.Leu323SerfsTer51	CMC, Add, HP, ND	PMID: 21295522	0.277597	0.234791	0	NA	0.277597			Ker	Keratitis or keratopathy
17	c.62C>T	p.Ala21Val	c.967_979del	p.Leu323SerfsTer51	CMC, Add, HP, ND	PMID: 21295522	0.277597	0.234791	0	NA	0.277597			EncV	Viral encephalitis
18	c.62C>T	p.Ala21Val	c.967_979del	p.Leu323SerfsTer51	CMC, Add, HP,	PMID: 18682433	0.277597	0.234791	0	NA	0.277597			Cat	Cataract
19	c.83T>C	p.Leu28Pro	c.1249del	p.Leu417TyrfsTer63	CMC, Add, T1D, Mal, RedA, SCC	PMID: 9837820	0.00883784	0.330263	0	NA	0.00883784			Myo	Myopathy
20*	c.86T>C	p.Leu29Pro	c.1096-1G>C	p.?	CMC, HP, Add, RedA	PMID: 32358377	-0.137843	0.540196	0	NA	-0.137843			EH	Enamel hypoplasia
21*	c.86T>C	p.Leu29Pro	c.1096-1G>C	p.?	CMC, Hep, T1D, Myo	PMID: 32358377	-0.137843	0.540196	0	NA	-0.137843			Dia	Chronic diarrhea
22	c.100G>A	p.Asp34Asn	c.967_979del	p.Leu323SerfsTer51	CMC, Hep, ND	PMID: 24703644	0.33057	0.0835908	0	NA	0.33057			ILD	Interstitial lung disease
23	c.173C>A	p.Ala58Asp	c.173C>A	p.Ala58Asp	CMC, Add, HP, Hep, Ker, Alo	PMID: 26114819	0.158443	0.10071	0.158443	0.10071	0.316885			Alo	Alopecia
24*	c.173C>T	p.Ala58Val	c.769C>T	p.Arg257Ter	CMC, HP, Add, Alo, HT	PMID: 28911151	0.221343	0.191562	0	NA	0.221343			Gin	Gingivitis
25*	c.173C>T	p.Ala58Val	c.769C>T	p.Arg257Ter	CMC, HP	PMID: 28911151	0.221343	0.191562	0	NA	0.221343			Vit	Vitiligo
26	c.173C>T	p.Ala58Val	c.173C>T	p.Ala58Val	CMC, HP, Add, Alo, EH	PMID: 28911151	0.221343	0.191562	0.221343	0.191562	0.442686			HeLo	Hearing loss
27	c.173C>T	p.Ala58Val	c.173C>T	p.Ala58Val	CMC, HP, Add, Mal, EH	PMID: 28911151	0.221343	0.191562	0.221343	0.191562	0.442686			Pt	Ptosis
28*	c.173C>T	p.Ala58Val	c.769C>T	p.Arg257Ter	HP, Vit	PMID: 28911151	0.221343	0.191562	0	NA	0.221343			RP	Retinitis pigmentosa
29*	c.173C>T	p.Ala58Val	c.769C>T	p.Arg257Ter	HP, MD, FA, GR, Mal	PMID: 28911151	0.221343	0.191562	0	NA	0.221343			Ble	Blepharitis
30	c.173C>T	p.Ala58Val	c.769C>T	p.Arg257Ter	CMC, HP, Add, T1D	PMID: 28911151	0.221343	0.191562	0	NA	0.221343			MD	Metaphyseal dysplasia
31	c.195G>T	p.Trp65Cys	c.165del	p.Gln57ArgfsTer11	HP	PMID: 37464296	0.469373	0.218014	0	NA	0.469373			FA	Fibroma auricular
32	c.202A>C	p.Thr68Pro	c.967_979del	p.Leu323SerfsTer51	HP	PMID: 27219120	0.108037	0.163081	0	NA	0.108037			GR	Growth retardation
33	c.206A>C	p.Gln69Pro	c.206A>C	p.Gln69Pro	HP, Add, Mal, EH, Cat	PMID: 32358377	0.117836	0.369306	0.117836	0.369306	0.235671			Fev	Periodic fever with rash
34	c.230T>C	p.Phe77Ser	c.994+5G>T	p.?	HP, CMC, Add	PMID: 15712268	-0.181573	0.386136	0	NA	-0.181573			Urt	Urticaria
35*	c.232T>C	p.Trp78Arg	c.769C>T	p.Arg257Ter	CMC, HP, Add, Alo, POI	PMID: 28911151	-0.0677121	0.378752	0	NA	-0.0677121			JA	Juvenile arthritis
36*	c.232T>C	p.Trp78Arg	c.769C>T	p.Arg257Ter	CMC, HP, Add, Mal, POI, Alo, EH, RP	PMID: 28911151	-0.0677121	0.378752	0	NA	-0.0677121			RA	Rheumatoid arthritis
37	c.232T>C	p.Trp78Arg	c.232T>C	p.Trp78Arg	CMC, Add, Alo, Ble	PMID: 28911151	-0.0677121	0.378752	-0.0677121	0.378752	-0.135424			ExP	Exocrine pancreatic failure
38	c.232T>C	p.Trp78Arg	c.769C>T	p.Arg257Ter	CMC, Add, HP, Mal, Spl, POI	PMID: 28911151	-0.0677121	0.378752	0	NA	-0.0677121			Hyp	Hypophysitis
39*	c.232T>C	p.Trp78Arg	c.232T>C	p.Trp78Arg	HP, Add, HT	PMID: 21295522	-0.0677121	0.378752	-0.0677121	0.378752	-0.135424			ADEM	Acute disseminated encephalomyelitis
40*	c.232T>C	p.Trp78Arg	c.232T>C	p.Trp78Arg	CMC, Add, ND, Hep, HT	PMID: 21295522	-0.0677121	0.378752	-0.0677121	0.378752	-0.135424			AE	Autoimmune encephalitis
41	c.239T>G	p.Val80Gly	c.239T>G	p.Val80Gly	CMC, HP, Add, HT, EH	PMID: 28446514	0.652951	0.330777	0.652951	0.330777	1.3059			MOG	Myelin oligodendrocyte glycoprotein antibody-associated disease
42	c.239T>G	p.Val80Gly	c.239T>G	p.Val80Gly	CMC, HP, Add, POI, Al, PA, T1D	PMID: 28446514	0.652951	0.330777	0.652951	0.330777	1.3059			Ig	Hypogammaglobulinemia
43	c.239T>G	p.Val80Gly	c.239T>G	p.Val80Gly	CMC, HP, Add, HT, Vit, Ker, EH	PMID: 28446514	0.652951	0.330777	0.652951	0.330777	1.3059			OT	Chronic otitis media
44	c.260T>C	p.Leu87Pro	c.260T>C	p.Leu87Pro	CMC, HP, Add, Ker	PMID: 21295522	0.0832412	1.13562	0.0832412	1.13562	0.166482			GH	Growth hormone deficiency
45	c.260T>C	p.Leu87Pro	c.967_979del	p.Leu323SerfsTer51	CMC, HP, ND, Hep	PMID: 21295522	0.0832412	1.13562	0	NA	0.0832412			(†)	Cause of death
46	c.268T>C	p.Tyr90His	c.1265del	p.Pro422LeufsTer58	CMC, HP, Fev, ND, Urt	PMID: 29437776	0.364234	0.194118	0	NA	0.364234			*	siblings
47*	c.269A>G	p.Tyr90Cys	c.769C>T	p.Arg257Ter	CMC, HP	PMID: 9837820	0.197954	0.280815	0	NA	0.197954			‡	first/second degree relatives
48*	c.269A>G	p.Tyr90Cys	c.769C>T	p.Arg257Ter	CMC, HP, Hep(†)	PMID: 9837820	0.197954	0.280815	0	NA	0.197954
49	c.269A>G	p.Tyr90Cys	c.269A>G	p.Tyr90Cys	Add, EH, CMC, HT	PMID: 31433868	0.197954	0.280815	0	NA	0.197954
50*	c.274C>T	p.Arg92Trp	c.769C>T	p.Arg257Ter	Add(†), HT, TF	PMID: 18426830	0.12995	0.175122	0	NA	0.12995
51*	c.274C>T	p.Arg92Trp	c.769C>T	p.Arg257Ter	Add, HP, EH, HT	PMID: 18426830	0.12995	0.175122	0	NA	0.12995
52	c.274C>T	p.Arg92Trp	c.967_979del	p.Leu323SerfsTer51	Add, TF, Alo, JA	PMID: 18426830	0.12995	0.175122	0	NA	0.12995
53	c.278T>G	p.Leu93Arg	c.967_979del	p.Leu323SerfsTer51	CMC, Add, Hep, HP, Ker, ExP, Alo, EH, Hyp, POI, T1D	PMID: 10084559	0.0257954	0.413601	0	NA	0.0257954
54	c.290T>C	p.Leu97Pro	c.967_979del	p.Leu323SerfsTer51	CMC, Add, HP, Hep, T1D, Dia	PMID: 17220063	0.383543	0.586402	0	NA	0.383543
55	c.396G>C	p.Arg132Ser	c.396G>C	p.Arg132Ser	CMC, Add, HP, ND, ILD, Vit, POI, HT, EH	PMID: 30150985	0.00922828	0.410354	0.00922828	0.410354	0.0184566
56*	c.463G>A	p.Gly155Ser	c.463G>A	p.Gly155Ser	HP, Add, Epi, PA, Ker, T1D	PMID: 32358377	0.589372	0.5634	0.589372	0.5634	1.17874
57*	c.463G>A	p.Gly155Ser	c.463G>A	p.Gly155Ser	CMC, HP, EncV, Epi	PMID: 32358377	0.589372	0.5634	0.589372	0.5634	1.17874
58	c.622G>T	p.Gly208Trp	not found		CMC, HP, Mal, PA	PMID: 32358377	0.199386	0.0793426	1	NA	1.19939
59	c.623G>T	p.Gly208Val	not found		HP, POI, RedA, T1D	PMID: 31433868	0.173285	0.16898	1	NA	1.17328
60‡	c.682G>T	p.Gly228Trp	not found		HT, HP, CAG	PMID: 11600535	-0.356214	0.0589269	1	NA	0.643786
61‡	c.682G>T	p.Gly228Trp	not found		HT, CAG	PMID: 11600535	-0.356214	0.0589269	1	NA	0.643786
62‡	c.682G>T	p.Gly228Trp	not found		HT, HP	PMID: 11600535	-0.356214	0.0589269	1	NA	0.643786
63‡	c.682G>T	p.Gly228Trp	not found		HT	PMID: 11600535	-0.356214	0.0589269	1	NA	0.643786
64	c.722G>T	p.Ser241Ile	not found		ADEM	PMID: 35960392	1.06011	0.231698	1	NA	2.06011
65‡	c.739C>T	p.Arg247Cys	not found		T1D	PMID: 29129473	1.05015	0.70987	1	NA	2.05015
66‡	c.739C>T	p.Arg247Cys	not found		RA	PMID: 29129473	1.05015	0.70987	1	NA	2.05015
67	c.748A>T	p.Ser250Cys	not found		Alo, ND, Ig	PMID: 25068407	1.23212	0.0983014	1	NA	2.23212
68	c.892G>A	p.Glu298Lys	c.769C>T	p.Arg257Ter	HP, CMC, Add, Mal, Hep, POI, EH	PMID: 28911151	1.07261	0.102258	0	NA	1.07261
69	c.892G>A	p.Glu298Lys	c.769C>T	p.Arg257Ter	CMC, Add, HP, POI, PA, JA, OT	PMID: 18682433	1.07261	0.102258	0	NA	1.07261
70	c.905G>A	p.Cys302Tyr	not found		HP	PMID: 28911151	0.467462	0.0648472	1	NA	1.46746
71	c.905G>A	p.Cys302Tyr	not found		HP	PMID: 18708298	0.467462	0.0648472	1	NA	1.46746
72	c.908G>C	p.Arg303Pro	not found		HP, POI, GH	PMID: 16965330	1.08699	0.0987358	1	NA	2.08699
73	c.913G>A	p.Gly305Ser	not found		PA	PMID: 26084028	0.900256	0.294019	1	NA	1.90026
74	c.913G>A	p.Gly305Ser	not found		T1D, HT, CAG, HEP	PMID: 11343230	0.900256	0.294019	1	NA	1.90026
75	c.922C>T	p.Leu308Phe	c.739del	p.Arg247AlafsTer131	CMC, HP, EH	PMID: 31433868	0.909149	0.104104	0	NA	0.909149
76‡	c.932G>A	p.Cys311Tyr	not found		CMC, Add, PA, EH	PMID: 26084028	0.792169	0.0943863	1	NA	1.79217
77‡	c.932G>A	p.Cys311Tyr	not found		HP, PA, POI, EH	PMID: 26084028	0.792169	0.0943863	1	NA	1.79217
78‡	c.932G>A	p.Cys311Tyr	not found		Alo, ND	PMID: 26084028	0.792169	0.0943863	1	NA	1.79217
79‡	c.932G>A	p.Cys311Tyr	not found		HP, POI	PMID: 26084028	0.792169	0.0943863	1	NA	1.79217
80‡	c.932G>A	p.Cys311Tyr	c.769C>T	p.Arg257Ter	CMC, Add, POI, Alo	PMID: 26084028	0.792169	0.0943863	0	NA	0.792169
81‡	c.932G>A	p.Cys311Tyr	c.769C>T	p.Arg257Ter	CMC, Add, HP, POI, Alo	PMID: 26084028	0.792169	0.0943863	0	NA	0.792169
82‡	c.932G>A	p.Cys311Tyr	not found		PA	PMID: 26084028	0.792169	0.0943863	1	NA	1.79217
83‡	c.932G>A	p.Cys311Tyr	not found		PA, V	PMID: 26084028	0.792169	0.0943863	1	NA	1.79217
84*	c.934G>A	p.Asp312Asn	not found		HP, POI, PA, Mal, EH	PMID: 27253668	0.702211	0.149784	1	NA	1.70221
85*	c.934G>A	p.Asp312Asn	not found		Add, CMC, PA, T1D, Ker	PMID: 27253668	0.702211	0.149784	1	NA	1.70221
86*	c.934G>A	p.Asp312Asn	not found		HP, POI, EH	PMID: 27253668	0.702211	0.149784	1	NA	1.70221
87	c.964T>C	p.Cys322Arg	c.964T>C	p.Cys322Arg	HP, Add, EH	PMID: 36777707	0.998685	0.177462	0.998685	0.177462	1.99737
88	c.977C>T	p.Pro326Leu	c.967_979del	p.Leu323SerfsTer51	Add, HeLo, PA, Vit, EH, Mal, Pt	PMID: 28911151	1.09716	0.247607	0	NA	1.09716
89‡	c.977C>T	p.Pro326Leu	not found		PA	PMID: 26084028	1.09716	0.247607	1	NA	2.09716
90‡	c.977C>T	p.Pro326Leu	not found		Add, PA, HT, Vit	PMID: 26084028	1.09716	0.247607	1	NA	2.09716
91‡	c.977C>T	p.Pro326Leu	not found		V	PMID: 26084028	1.09716	0.247607	1	NA	2.09716
92‡	c.977C>T	p.Pro326Leu	not found		V	PMID: 26084028	1.09716	0.247607	1	NA	2.09716
93	c.983G>A	p.Arg328Gln	not found		V, CAG	PMID: 26084028	0.65877	0.0478735	1	NA	1.65877
94	c.1195G>C	p.Ala399Pro	c.967_979del	p.Leu323SerfsTer51	CMC, HP, Add, Alo, PA	PMID: 28911151	1.38216	0.306949	0	NA	1.38216
95	c.1256G>A	p.Cys419Tyr	not found		AE	PMID: 35960392	NA	NA	1	NA	NA
96	c.1336T>G	p.Cys446Gly	c.769C>T	p.Arg257Ter	CMC, Add, HP, HT, T1D, Alo, EH, POI	PMID: 27253668	0.143719	0.136652	0	NA	0.143719
97	c.1438A>G	p.Thr480Ala	not found		MOG	PMID: 35960392	0.564488	0.231755	1	NA	1.56449
98	c.1616C>T	p.Pro539Leu	c.1616C>T	p.Pro539Leu	CMC, HP, ND, Alo, Vit, EH, PA	PMID: 28446514	-0.00170414	0.30644	-0.00170414	0.30644	-0.00340829

## Sheet: Reference set variants for PRC
hgvs_pro	referenceSet
p.Arg8His	Positive
p.Arg9Pro	Positive
p.Arg12Gly	Positive
p.Arg15Cys	Positive
p.Arg15Gly	Positive
p.Arg15His	Positive
p.Arg15Leu	Positive
p.Thr16Ala	Positive
p.Thr16Met	Positive
p.Thr16Arg	Positive
p.Ile18Met	Positive
p.Ala21Val	Positive
p.Leu28Pro	Positive
p.Leu29Pro	Positive
p.Gln44Pro	Positive
p.Ala58Asp	Positive
p.Ala58Gly	Positive
p.Trp78Arg	Positive
p.Lys83Glu	Positive
p.Tyr85Cys	Positive
p.Leu87Pro	Positive
p.Tyr90Cys	Positive
p.Tyr90His	Positive
p.Arg92Gln	Positive
p.Arg92Trp	Positive
p.Leu93Arg	Positive
p.Leu97Pro	Positive
p.Gly155Ser	Positive
p.Arg139Gly	Negative
p.Pro166Leu	Negative
p.Arg174His	Negative
p.Thr183Asn	Negative
p.Pro200Leu	Negative
p.Gly240Ser	Negative
p.Pro252Leu	Negative
p.Ser278Arg	Negative
p.Asp288Glu	Negative

## Sheet: Reference set variants for LLRp
hgvs_pro	Germline.classification	referenceSet	pos	In PHD1?
p.Met1Val	Pathogenic	Positive	1	no
p.Met1Leu	Pathogenic	Positive	1	no
p.Met1Thr	Pathogenic	Positive	1	no
p.Met1Arg	Pathogenic	Positive	1	no
p.Met1Lys	Pathogenic	Positive	1	no
p.Arg8His	Likely pathogenic	Positive	8	no
p.Arg9Pro	Likely pathogenic	Positive	9	no
p.Arg12Gly	Likely pathogenic	Positive	12	no
p.Arg15Gly	Likely pathogenic	Positive	15	no
p.Arg15Cys	Likely pathogenic	Positive	15	no
p.Arg15His	Pathogenic	Positive	15	no
p.Arg15Leu	Pathogenic	Positive	15	no
p.Thr16Ala	Likely pathogenic	Positive	16	no
p.Thr16Arg	Likely pathogenic	Positive	16	no
p.Thr16Met	Pathogenic	Positive	16	no
p.Ile18Met	Likely pathogenic	Positive	18	no
p.Ala21Val	Pathogenic	Positive	21	no
p.Leu28Pro	Pathogenic/Likely pathogenic	Positive	28	no
p.Leu29Pro	Pathogenic	Positive	29	no
p.Gln44Pro	Likely pathogenic	Positive	44	no
p.Ala58Gly	Likely pathogenic	Positive	58	no
p.Ala58Asp	Likely pathogenic	Positive	58	no
p.Trp78Arg	Pathogenic	Positive	78	no
p.Leu81Pro	Likely pathogenic	Positive	81	no
p.Lys83Glu	Likely pathogenic	Positive	83	no
p.Tyr85Cys	Pathogenic/Likely pathogenic	Positive	85	no
p.Leu87Pro	Likely pathogenic	Positive	87	no
p.Tyr90His	Likely pathogenic	Positive	90	no
p.Tyr90Cys	Pathogenic	Positive	90	no
p.Arg92Trp	Pathogenic/Likely pathogenic	Positive	92	no
p.Arg92Gln	Likely pathogenic	Positive	92	no
p.Leu93Arg	Pathogenic/Likely pathogenic	Positive	93	no
p.Leu97Pro	Likely pathogenic	Positive	97	no
p.Arg139Gly	Likely benign	Negative	139	no
p.Gly155Ser	Pathogenic/Likely pathogenic	Positive	155	no
p.Pro166Leu	Benign/Likely benign	Negative	166	no
p.Arg174His	Benign/Likely benign	Negative	174	no
p.Thr183Asn	Benign	Negative	183	no
p.Pro200Leu	Likely benign	Negative	200	no
p.Gly240Ser	Likely benign	Negative	240	no
p.Arg247His	Likely benign	Negative	247	no
p.Pro252Leu	Benign/Likely benign	Negative	252	no
p.Ser278Arg	Benign	Negative	278	no
p.Asp288Glu	Likely benign	Negative	288	no
p.Arg303Gln	Likely benign	Negative	303	yes
p.Pro326Leu	Pathogenic/Likely pathogenic	Positive	326	yes
p.Pro400Leu	Benign/Likely benign	Negative	400	no
p.Val443Met	Likely benign	Negative	443	no
p.Ser464Phe	Likely benign	Negative	464	no
p.Arg465Gln	Likely benign	Negative	465	no
p.Arg471Cys	Benign/Likely benign	Negative	471	no
p.Asp503Asn	Benign/Likely benign	Negative	503	no
p.Pro539Leu	Pathogenic/Likely pathogenic	Positive	539	no

## Sheet: Positional scores
position	median score
2	0.803334
3	0.809655
4	-0.0220131
5	0.973476
6	0.81988
7	0.084339
8	-0.109342
9	0.371641
10	0.0975421
11	0.0667231
12	-0.107944
13	0.487063
14	0.00686534
15	-0.123792
16	0.00539654
17	0.0186466
18	0.0832221
19	0.119164
20	-0.0757706
21	0.0743416
22	-0.0389104
23	-0.0626305
24	0.315401
25	0.181116
26	-0.271916
27	0.110653
28	-0.307512
29	0.0075687
30	0.0969557
31	0.104292
32	-0.428137
33	0.194131
34	-0.149779
35	-0.00635382
36	0.0699511
37	-0.077107
38	0.0840525
39	0.0681951
40	-0.135066
41	0.40672
42	-0.0187716
43	-0.0905515
44	0.427578
45	-0.223157
46	0.0153047
47	-0.185499
48	0.64263
49	-0.080535
50	0.565154
51	-0.319841
52	0.504318
53	0.736327
54	-0.128079
55	0.280196
56	0.270951
57	0.297215
58	-0.169709
59	0.161423
60	0.0410678
61	0.396137
62	-0.101713
63	-0.0704089
64	-0.00308537
65	-0.0177485
66	0.0671632
67	0.0233298
68	0.17911
69	0.012071
70	0.325506
71	0.733174
72	0.801841
73	0.410195
74	0.12928
75	0.72612
76	0.382243
77	0.0180024
78	0.0668511
79	0.0540388
80	-0.310748
81	0.0310486
82	-0.306114
83	0.0862843
84	0.386503
85	-0.514242
86	0.0127405
87	0.344317
88	0.789679
89	0.0521249
90	0.00105878
91	0.578769
92	0.0454109
93	0.0143063
94	0.721522
95	1.04721
96	-0.0693251
97	0.277457
98	0.412432
99	0.528159
100	0.180349
101	-0.29092
102	0.852938
103	0.615823
104	0.323935
105	0.613637
106	0.00300132
107	0.852659
108	0.783967
109	0.690356
110	1.0967
111	0.885897
112	0.987721
113	0.969555
114	0.760308
115	0.830257
116	1.0183
117	0.946775
118	0.958071
119	1.10156
120	1.10717
121	1.00969
122	0.877564
123	1.13396
124	1.10661
125	1.06476
126	0.314165
127	0.67102
128	0.957198
129	0.458737
130	1.00364
131	-0.0293311
132	0.0668588
133	0.13078
134	0.40983
135	1.06506
136	0.821994
137	0.829924
138	1.08758
139	0.898469
140	1.13635
141	1.11656
142	0.885186
143	1.07488
144	0.91663
145	1.01083
146	0.840043
147	0.946979
148	1.02129
149	0.86089
150	0.939427
151	1.18657
152	0.941893
153	1.00731
154	0.687645
155	0.829066
156	1.04924
157	0.955531
158	0.825581
159	0.999592
160	0.680239
161	0.976871
162	1.00506
163	0.964003
164	1.05932
165	0.68345
166	1.01642
167	1.16367
168	0.893223
169	1.08558
170	1.06935
171	1.52907
172	1.26101
173	1.38016
174	0.669855
175	0.868034
176	1.24364
177	0.814538
178	1.01825
179	0.961988
180	0.5765
181	0.492054
182	0.769436
183	0.647804
184	0.365633
185	0.506832
186	0.491729
187	0.642948
188	0.785441
189	0.429572
190	0.554459
191	0.522913
192	0.80345
193	0.733356
194	0.656821
195	0.663643
196	0.852709
197	0.813673
198	0.835187
199	0.882836
200	0.908456
201	0.946344
202	0.871179
203	0.766034
204	0.668547
205	0.578916
206	0.653
207	0.315713
208	0.284522
209	0.537231
210	0.543251
211	0.426757
212	0.427832
213	0.372632
214	0.588813
215	0.476864
216	0.611705
217	0.757316
218	0.684964
219	0.893997
220	0.392813
221	0.505589
222	0.350384
223	0.612786
224	0.664468
225	0.466054
226	0.64365
227	0.25164
228	0.320304
229	0.343886
230	0.587938
231	0.665383
232	0.92079
233	0.774338
234	0.995107
235	0.950707
236	0.648139
237	0.849659
238	0.963161
239	1.05747
240	0.820123
241	0.959813
242	0.708424
243	0.862015
244	0.605111
245	0.720808
246	0.853892
247	0.75732
248	0.903389
249	0.772946
250	0.75241
251	0.914498
252	0.92374
253	0.805231
254	0.813746
255	0.771776
256	0.859767
257	0.630387
258	0.850687
259	0.78976
260	1.14568
261	0.942458
262	1.05219
263	0.803628
264	0.796732
265	0.985967
266	0.997983
267	1.12755
268	0.977248
269	1.07744
270	1.10031
271	1.07391
272	0.957997
273	0.930112
274	0.967816
275	1.10793
276	1.1066
277	1.02061
278	1.05645
279	0.975928
280	1.02574
281	1.00681
282	1.01723
283	0.999572
284	1.03886
285	0.973165
286	1.01233
287	1.02712
288	1.1042
289	0.969986
290	0.930809
291	0.851959
292	0.849647
293	0.845714
294	0.719389
295	0.919897
296	0.903919
297	0.801048
298	0.622951
299	0.564545
300	1.02526
301	1.07571
302	0.545766
303	1.07868
304	0.848697
305	0.786793
306	0.813486
307	0.834421
308	0.835803
309	1.01467
310	0.808044
311	0.974509
312	0.822197
313	0.946797
314	0.926093
315	1.01145
316	1.07653
317	0.852605
318	1.22833
319	1.06276
320	0.980345
321	1.0352
322	1.10369
323	1.15355
324	0.928404
325	0.979711
326	0.887108
327	0.941699
328	0.907221
329	1.02228
330	0.794822
331	1.04756
332	0.914583
333	0.982553
334	0.946503
335	1.089
336	0.930947
337	1.3006
338	1.03662
339	0.931156
340	1.38741
341	1.01179
342	0.958744
343	1.06934
344	1.04469
345	1.04797
346	1.05646
347	1.13524
348	0.996689
349	1.03723
350	1.06754
351	0.949193
352	1.02297
353	1.12632
354	1.07693
355	1.09118
356	0.983535
357	1.07887
358	1.08477
359	1.02531
360	1.03145
361	1.12799
362	1.00223
363	1.16821
364	0.872381
365	1.01337
366	0.941691
367	1.07059
368	1.18909
369	1.02711
370	0.799213
371	0.958981
372	1.14769
373	0.88498
374	1.11629
375	1.21334
376	1.06116
377	1.12831
378	0.856359
379	1.09715
380	0.96493
381	1.02175
382	0.97343
383	1.03967
384	1.05904
385	0.864413
386	1.06332
387	1.15254
388	0.908486
389	0.610639
390	0.941955
391	1.01367
392	0.940368
393	0.826221
394	0.712199
395	0.814811
396	0.993101
397	0.721143
398	1.11245
399	0.853365
400	0.971514
401	1.02599
402	0.982963
403	1.07751
404	1.02968
405	1.04045
406	0.976057
407	1.1818
408	0.97018
409	0.895515
410	0.978482
411	1.01584
412	1.04678
413	0.992588
414	0.9187
415	0.890618
416	0.790361
417	0.92812
418	0.86959
419	0.973059
420	0.843711
421	0.910151
422	1.07091
423	0.996219
424	0.984911
425	0.949929
426	1.05983
427	1.11487
428	1.02568
429	0.97883
430	1.05746
431	0.963261
432	0.801692
433	0.8011
434	0.18207
435	0.670504
436	0.837427
437	0.212743
438	0.923465
439	0.809742
440	0.887831
441	0.984201
442	0.416916
443	0.760626
444	0.832344
445	0.73468
446	-0.0699975
447	0.96125
448	0.761364
449	0.109051
450	0.93629
451	0.495437
452	0.861307
453	0.193562
454	0.0672227
455	0.956748
456	0.801913
457	0.0868843
458	0.582766
459	0.694084
460	0.789728
461	1.06073
462	0.76716
463	0.934868
464	0.873892
465	0.583559
466	1.00122
467	0.936763
468	1.02522
469	0.951677
470	0.829771
471	0.778915
472	-0.0430231
473	0.8501
474	0.679763
475	0.0374543
476	0.858839
477	0.795806
478	0.809433
479	0.972001
480	0.910688
481	0.870271
482	1.09941
483	1.1277
484	0.889455
485	0.84088
486	0.966423
487	0.78185
488	0.910078
489	0.939533
490	0.829824
491	0.972051
492	0.883989
493	1.04821
494	0.726165
495	1.00716
496	0.989334
497	0.974376
498	1.01805
499	1.01257
500	1.0084
501	0.790876
502	0.907922
503	0.856532
504	1.17777
505	0.687934
506	0.9113
507	0.961764
508	0.640652
509	0.931588
510	0.827083
511	0.641885
512	0.787522
513	0.700404
514	0.212461
515	0.258209
516	0.563577
517	0.309375
518	0.937117
519	0.47216
520	0.401583
521	0.539671
522	0.0851244
523	0.672706
524	0.465572
525	-0.0818949
526	0.0414784
527	0.48031
528	0.288361
529	0.0466706
530	0.352353
531	0.0931672
532	0.289168
533	0.289561
534	0.649468
535	0.299784
536	0.600369
537	0.635281
538	0.894745
539	0.382082
540	0.786906
541	0.805398
542	0.814285
543	0.578563
544	0.855489
545	0.844945

## Sheet: Interface Positions
Complex	AIRE positions
dimer	11,12,13,14,15,16,17,19,20,24,26,27,28,30,31,32,33,34,35,36,43,56,57,60,67,83,84,85,86,88,92,187,188,189,190,191,192,194,203,204,208,209,210,211,212,213,214,284,285,286,287,288,289,290,291,292,307,320,321,324,325,327,328,329,341,342,345,346,361,362,363,364,365,366,367,368,431,432,433,434,436,437,438,439,440,454,457,493,494,495,496,498,508,509,510,511,512,513,514,520,521,522,523,524,525,526,527,52…
trimer	12,13,14,15,16,17,18,19,20,21,22,23,24,25,26,27,28,29,30,31,32,33,34,35,36,40,46,52,55,56,57,59,60,62,78,81,82,83,84,85,86,87,88,89,90,91,92,93,94,95,96,97,98,178,179,180,181,182,183,184,185,186,189,190,191,192,193,194,195,196,197,198,199,200,201,202,203,204,205,206,207,208,209,210,211,212,213,214,215,216,217,226,302,303,304,307,308,316,319,320,321,323,324,325,326,327,328,329,330,331,332,339,344,…
tetramer	12,13,14,15,16,17,19,20,24,26,27,28,30,31,33,34,35,36,40,56,57,60,83,84,85,88,92,126,127,128,129,130,173,174,175,186,187,188,189,190,191,192,193,194,195,196,197,203,204,205,206,207,208,209,210,211,212,213,214,215,216,217,224,321,324,325,326,328,354,356,357,358,359,365,366,388,402,403,404,405,406,409,417,418,419,420,426,430,433,434,435,436,437,438,439,440,454,455,456,457,458,459,460,461,462,463,46…

## Sheet: ASA
AIRE position	sasa	location
1	202.9	surface
2	87.92	NA
3	40.81	buried
4	45.27	buried
5	66.92	NA
6	33.27	buried
7	1.69	buried
8	71.03	NA
9	170.17	surface
10	17.64	buried
11	0	buried
12	81.9	NA
13	112.38	surface
14	25.43	buried
15	19.62	buried
16	81.3	NA
17	93.8	NA
18	0.13	buried
19	2.1	buried
20	71.3	NA
21	5.17	buried
22	0	buried
23	88.65	NA
24	26.07	buried
25	3.43	buried
26	135.16	surface
27	18.51	buried
28	0.43	buried
29	0.23	buried
30	64.87	NA
31	6.99	buried
32	1.04	buried
33	27.49	buried
34	115.3	surface
35	67.52	NA
36	131.75	surface
37	5.71	buried
38	4.46	buried
39	61.16	NA
40	112.79	surface
41	78.41	NA
42	41.39	buried
43	23.04	buried
44	90.85	NA
45	92.36	NA
46	7.22	buried
47	45.23	buried
48	92.51	NA
49	42.78	buried
50	72.85	NA
51	143.89	surface
52	130.68	surface
53	99.31	NA
54	27.09	buried
55	14.54	buried
56	53.62	NA
57	92.53	NA
58	0.52	buried
59	1.32	buried
60	60.73	NA
61	43.49	buried
62	7.64	buried
63	1.34	buried
64	12.33	buried
65	47.83	buried
66	2.89	buried
67	7.51	buried
68	61.89	NA
69	52.13	NA
70	92.45	NA
71	41.04	buried
72	71.36	NA
73	19.14	buried
74	1.05	buried
75	25.38	buried
76	7.1	buried
77	2.1	buried
78	0	buried
79	91.28	NA
80	3.11	buried
81	0	buried
82	24	buried
83	66.77	NA
84	107.78	NA
85	90.39	NA
86	0	buried
87	28.56	buried
88	147.62	surface
89	106.76	NA
90	3.2	buried
91	52.43	NA
92	159.91	surface
93	0	buried
94	74.46	NA
95	85.89	NA
96	3.92	buried
97	56.08	NA
98	105.79	NA
99	69.67	NA
100	20.58	buried
101	47.22	buried
102	212.52	surface
103	126.79	surface
104	13.65	buried
105	61.94	NA
106	29.79	buried
107	83.79	NA
108	93.44	NA
109	111.32	surface
110	114.9	surface
111	204.17	surface
112	57.23	NA
113	231.87	surface
114	185.71	surface
115	101.75	NA
116	119.02	surface
117	91.78	NA
118	123.86	surface
119	111.69	surface
120	198.24	surface
121	83.61	NA
122	173.24	surface
123	124.74	surface
124	103.16	NA
125	112.15	surface
126	121.8	surface
127	231	surface
128	161.58	surface
129	118.29	surface
130	125.56	surface
131	204.63	surface
132	230.31	surface
133	201.1	surface
134	97.91	NA
135	109.94	NA
136	167.23	surface
137	177.67	surface
138	95.61	NA
139	240.15	surface
140	92.32	NA
141	98.2	NA
142	99.25	NA
143	129.69	surface
144	93.64	NA
145	89.75	NA
146	163.73	surface
147	118.76	surface
148	118.78	surface
149	242.55	surface
150	72.58	NA
151	142.37	surface
152	96.9	NA
153	110.22	surface
154	122.34	surface
155	71.06	NA
156	116.37	surface
157	176.4	surface
158	166.11	surface
159	189.25	surface
160	110.26	surface
161	186.61	surface
162	109.03	NA
163	117.39	surface
164	202.41	surface
165	175.73	surface
166	109.61	NA
167	157.13	surface
168	111.49	surface
169	107.84	NA
170	98.12	NA
171	171.9	surface
172	164.9	surface
173	147.44	surface
174	235.74	surface
175	132.83	surface
176	114.05	surface
177	132.65	surface
178	74.84	NA
179	117.88	surface
180	68.94	NA
181	150.77	surface
182	157.76	surface
183	124.85	surface
184	177.87	surface
185	110.06	surface
186	87.45	NA
187	93.7	NA
188	124.07	surface
189	162.37	surface
190	207.11	surface
191	98.41	NA
192	109.39	NA
193	100.4	NA
194	170.87	surface
195	111.97	surface
196	110.66	surface
197	60.32	NA
198	148.35	surface
199	96.82	NA
200	115.12	surface
201	75.13	NA
202	82.63	NA
203	242.74	surface
204	51.73	NA
205	104.14	NA
206	88	NA
207	135.27	surface
208	15.17	buried
209	0.81	buried
210	14.56	buried
211	0.24	buried
212	0	buried
213	64.45	NA
214	31.01	buried
215	98.89	NA
216	191.29	surface
217	105.88	NA
218	63.87	NA
219	34.33	buried
220	34.79	buried
221	82.72	NA
222	17.32	buried
223	6.69	buried
224	34.43	buried
225	39.51	buried
226	35.57	buried
227	87.03	NA
228	51.34	NA
229	105.36	NA
230	101.79	NA
231	71.25	NA
232	50.42	NA
233	38.83	buried
234	101.67	NA
235	154.49	surface
236	34.25	buried
237	120.02	surface
238	97.2	NA
239	102.87	NA
240	66.32	NA
241	90.35	NA
242	71.11	NA
243	176.3	surface
244	153.11	surface
245	195.68	surface
246	97.79	NA
247	233.63	surface
248	102.9	NA
249	110.32	surface
250	106.67	NA
251	57.94	NA
252	136.52	surface
253	198.86	surface
254	111.62	surface
255	176.01	surface
256	135.17	surface
257	220.14	surface
258	102.9	NA
259	200.03	surface
260	74.07	NA
261	111.56	surface
262	181.3	surface
263	81.43	NA
264	105.06	NA
265	97.31	NA
266	129.48	surface
267	73.76	NA
268	80.88	NA
269	76.41	NA
270	160.1	surface
271	93.66	NA
272	223.4	surface
273	164.13	surface
274	62.99	NA
275	174.75	surface
276	171.22	surface
277	63.36	NA
278	103.22	NA
279	133.97	surface
280	114.35	surface
281	86.46	NA
282	122.43	surface
283	173.64	surface
284	92.41	NA
285	159.17	surface
286	111.71	surface
287	98.67	NA
288	80.42	NA
289	100.84	NA
290	83	NA
291	102.97	NA
292	125.79	surface
293	58.64	NA
294	135.7	surface
295	3.69	buried
296	63.61	NA
297	53.98	NA
298	69.23	NA
299	0	buried
300	23.65	buried
301	31.57	buried
302	4.74	buried
303	111.69	surface
304	46.11	buried
305	23.25	buried
306	28.17	buried
307	85.31	NA
308	0.46	buried
309	2.02	buried
310	0.35	buried
311	3.17	buried
312	34.98	buried
313	29.89	buried
314	17.43	buried
315	52.26	NA
316	71.92	NA
317	0	buried
318	14.64	buried
319	33.51	buried
320	33.59	buried
321	82.46	NA
322	29.08	buried
323	24.35	buried
324	102.76	NA
325	24.13	buried
326	86.74	NA
327	55.7	NA
328	170.65	surface
329	140.87	surface
330	33.91	buried
331	47.02	buried
332	111.86	surface
333	8.75	buried
334	108.76	NA
335	31.85	buried
336	94.55	NA
337	2.84	buried
338	53.32	NA
339	50.59	NA
340	18.26	buried
341	52.14	NA
342	47.12	buried
343	54.5	NA
344	60.18	NA
345	73.94	NA
346	135.68	surface
347	151.83	surface
348	115.18	surface
349	129.63	surface
350	115.33	surface
351	229.94	surface
352	92.82	NA
353	142.05	surface
354	150.01	surface
355	120.19	surface
356	195.97	surface
357	121.78	surface
358	169.28	surface
359	147.57	surface
360	107.64	NA
361	117.5	surface
362	126.98	surface
363	160.84	surface
364	112.05	surface
365	114.16	surface
366	163.28	surface
367	110.69	surface
368	141.75	surface
369	47.69	buried
370	184.44	surface
371	231.62	surface
372	105.43	NA
373	100.17	NA
374	73.63	NA
375	159	surface
376	146.25	surface
377	130.95	surface
378	210.29	surface
379	62.65	NA
380	120.86	surface
381	134.39	surface
382	72.91	NA
383	156.57	surface
384	127.96	surface
385	173.38	surface
386	101.03	NA
387	69.14	NA
388	206.64	surface
389	136.02	surface
390	123.49	surface
391	113.41	surface
392	147.2	surface
393	119.39	surface
394	196.79	surface
395	179.3	surface
396	184	surface
397	173.88	surface
398	123.66	surface
399	87.86	NA
400	124.69	surface
401	133.47	surface
402	111.39	surface
403	101.96	NA
404	89.1	NA
405	124.43	surface
406	175.02	surface
407	117.38	surface
408	75.32	NA
409	181.44	surface
410	135.73	surface
411	114.32	surface
412	97.42	NA
413	79.5	NA
414	176.19	surface
415	150	surface
416	104.63	NA
417	164.57	surface
418	141.49	surface
419	117.48	surface
420	106.18	NA
421	35.83	buried
422	88.86	NA
423	93.43	NA
424	40	buried
425	121.64	surface
426	145.54	surface
427	20.69	buried
428	75.12	NA
429	4.19	buried
430	119.51	surface
431	81.08	NA
432	18.94	buried
433	150.49	surface
434	1.23	buried
435	23.67	buried
436	55.91	NA
437	24.26	buried
438	3.25	buried
439	45.84	buried
440	34.18	buried
441	86.21	NA
442	92.23	NA
443	1.81	buried
444	3.54	buried
445	99.7	NA
446	0.94	buried
447	74.59	NA
448	81.67	NA
449	55.78	NA
450	63.39	NA
451	14.21	buried
452	12.85	buried
453	7.61	buried
454	2.94	buried
455	47.92	buried
456	169.81	surface
457	27.15	buried
458	39.62	buried
459	0.89	buried
460	36.03	buried
461	91.01	NA
462	84.73	NA
463	70.09	NA
464	100.06	NA
465	138.52	surface
466	56.45	NA
467	31.86	buried
468	93.1	NA
469	44.52	buried
470	4.16	buried
471	107.31	NA
472	1.34	buried
473	110.55	surface
474	66.4	NA
475	7.35	buried
476	33.43	buried
477	63.68	NA
478	99.16	NA
479	88.47	NA
480	114.23	surface
481	119.67	surface
482	82.49	NA
483	125.46	surface
484	139.98	surface
485	160.99	surface
486	70.39	NA
487	142.02	surface
488	170.28	surface
489	85.01	NA
490	121.51	surface
491	107.41	NA
492	123.41	surface
493	88.03	NA
494	243.06	surface
495	168.85	surface
496	87.44	NA
497	135.27	surface
498	57.75	NA
499	127.55	surface
500	100.79	NA
501	180.72	surface
502	134.34	surface
503	127.82	surface
504	136.75	surface
505	88.26	NA
506	101.42	NA
507	181.91	surface
508	157.61	surface
509	121.92	surface
510	86.75	NA
511	178	surface
512	138.79	surface
513	210.27	surface
514	103.06	NA
515	111.95	surface
516	135.38	surface
517	141.03	surface
518	79.42	NA
519	144.09	surface
520	155.78	surface
521	84.26	NA
522	149.16	surface
523	178.59	surface
524	92.7	NA
525	153.53	surface
526	107.38	NA
527	47.9	buried
528	120.21	surface
529	95.43	NA
530	128.95	surface
531	181.98	surface
532	42.17	buried
533	120.76	surface
534	139.38	surface
535	65.15	NA
536	175.15	surface
537	74.41	NA
538	218.67	surface
539	120.96	surface
540	100.01	NA
541	87.15	NA
542	122.73	surface
543	196.72	surface
544	123.38	surface
545	177.26	surface

## Sheet: Dual Tag POPCode Primers
Primer	Sequence	Notes
ATTB_U2site_kozak_F	ggggacaactttgtacaaaaaagcaggctCTAACTCGCATACCTCTGATAACtgcaccATGGCGACGGACGCGGCGCTAC	Used to amplify AIRE sequence, adding attb1 site (lowercase), U2 site (bold), kozac (italic), and AIRE coding sequence (underlined)
ATTB_D1site_kozak_R	ggggacaactttgtacaagaaagctgggtgCCTTCACACGCACCTATCGAAGTCAGGAGGGGAATGGTGCGG	Used to amplify AIRE sequence, adding attb2 site (lowercase), D1 site (bold), and AIRE coding sequence (underlined)
M13ext_5'Tag2_F	GCATGCCAATACTGGTAGATCACCGTAAAACGACGGCCAGTCTTAA
3'Tag_Hyb	ACATGGTCATAGCTGTTTCCTGGCACGACCGCTCTATTACTTAGAG
5'tag2_F1	GCATGCCAATACTGGTAGATCACC	PCR1 for Dual-Tag POPCode
3'TagR_amp	CTCTAAGTAATAGAGCGGTCGTGC	PCR1 for Dual-Tag POPCode
POP_BC_F1 (PAGE purified)	GGGGACAACTTTGTACAAAAAAGCAGGCTCCATACGAGCACATTACGGGSWSWSWSWSWSWSWSWSWSWSWSWSCTAACTCGCATACCTCTGATAAC	PCR2 for Dual-Tag POPCode
POP_BC_R1 (PAGE purified)	GGGGACAACTTTGTACAAGAAAGCTGGGTGCTTGACTGAGCGACTGAGGSWSWSWSWSWSWSWSWSWSWSWSWSCCTTCACACGCACCTATCGAAGTCA	PCR2 for Dual-Tag POPCode
Ef1a-Bxb1Amp_F1	CAGGTGTCGTGAGAATTAGCC	gDNA amplification of Bxb1 site (EF1a-driven expression)
BxbAmp_R1	CACATTGCCAAAAGACGGCA	gDNA amplification of Bxb1 site in IRES site

## Sheet: Mutagenic and Tiling Primers
Primer	Sequence	Notes
delCMV_pcDNA5_FRT_eGFP_F	TCGTCGACGAGCTCGTTTAGTGAAC	Remove CMV promoter from pcDNA5/FRT/eGFP
delCMV_pcDNA5_FRT_eGFP_R	AACGCGTATATCTGGCCCGTACATC	Remove CMV promoter from pcDNA5/FRT/eGFP
INSpromATTB_F	GGGGACAACTTTGTACAAAAAAGCAGGCTgtggggacaggggtctgg	Adding attb sites to insulin promoter sequence
INSpromATTB_R	GGGGACAACTTTGTACAAGAAAGCTGGGTGctgatgcagcctgtcct	Adding attb sites to insulin promoter sequence
TILE1F	TACACGACGCTCTTCCGATCTCATACCTCTGATAACTGCACC	For tiling
TILE1FN	TACACGACGCTCTTCCGATCTNCATACCTCTGATAACTGCACC	For tiling
TILE1FNN	TACACGACGCTCTTCCGATCTNNCATACCTCTGATAACTGCACC	For tiling
TILE1FNNN	TACACGACGCTCTTCCGATCTNNNCATACCTCTGATAACTGCACC	For tiling
TILE1R	AGACGTGTGCTCTTCCGATCTGGAATTTATCTTCCGGTACAACATC	For tiling
TILE1RN	AGACGTGTGCTCTTCCGATCTNGGAATTTATCTTCCGGTACAACATC	For tiling
TILE1RNN	AGACGTGTGCTCTTCCGATCTNNGGAATTTATCTTCCGGTACAACATC	For tiling
TILE1RNNN	AGACGTGTGCTCTTCCGATCTNNNGGAATTTATCTTCCGGTACAACATC	For tiling
TILE2F	TACACGACGCTCTTCCGATCTCTTCATGCTCTCGCAGATCAT	For tiling
TILE2FN	TACACGACGCTCTTCCGATCTNCTTCATGCTCTCGCAGATCAT	For tiling
TILE2FNN	TACACGACGCTCTTCCGATCTNNCTTCATGCTCTCGCAGATCAT	For tiling
TILE2FNNN	TACACGACGCTCTTCCGATCTNNNCTTCATGCTCTCGCAGATCAT	For tiling
TILE2R	AGACGTGTGCTCTTCCGATCTGCCAGAAATCAAGTATTGCGGT	For tiling
TILE2RN	AGACGTGTGCTCTTCCGATCTNGCCAGAAATCAAGTATTGCGGT	For tiling
TILE2RNN	AGACGTGTGCTCTTCCGATCTNNGCCAGAAATCAAGTATTGCGGT	For tiling
TILE2RNNN	AGACGTGTGCTCTTCCGATCTNNNGCCAGAAATCAAGTATTGCGGT	For tiling
TILE3F	TACACGACGCTCTTCCGATCTAGCTGGCTTCTTACACAAGATTCA	For tiling
TILE3FN	TACACGACGCTCTTCCGATCTNAGCTGGCTTCTTACACAAGATTCA	For tiling
TILE3FNN	TACACGACGCTCTTCCGATCTNNAGCTGGCTTCTTACACAAGATTCA	For tiling
TILE3FNNN	TACACGACGCTCTTCCGATCTNNNAGCTGGCTTCTTACACAAGATTCA	For tiling
TILE3R	AGACGTGTGCTCTTCCGATCTTCCGGCCTTTTCTAGGTTG	For tiling
TILE3RN	AGACGTGTGCTCTTCCGATCTNTCCGGCCTTTTCTAGGTTG	For tiling
TILE3RNN	AGACGTGTGCTCTTCCGATCTNNTCCGGCCTTTTCTAGGTTG	For tiling
TILE3RNNN	AGACGTGTGCTCTTCCGATCTNNNTCCGGCCTTTTCTAGGTTG	For tiling
TILE4F	TACACGACGCTCTTCCGATCTTTTCCTAAGGACGTCGATTTGTCT	For tiling
TILE4FN	TACACGACGCTCTTCCGATCTNTTTCCTAAGGACGTCGATTTGTCT	For tiling
TILE4FNN	TACACGACGCTCTTCCGATCTNNTTTCCTAAGGACGTCGATTTGTCT	For tiling
TILE4FNNN	TACACGACGCTCTTCCGATCTNNNTTTCCTAAGGACGTCGATTTGTCT	For tiling
TILE4R	AGACGTGTGCTCTTCCGATCTCTCGAGGGGTCAAAGCGGC	For tiling
TILE4RN	AGACGTGTGCTCTTCCGATCTNCTCGAGGGGTCAAAGCGGC	For tiling
TILE4RNN	AGACGTGTGCTCTTCCGATCTNNCTCGAGGGGTCAAAGCGGC	For tiling
TILE4RNNN	AGACGTGTGCTCTTCCGATCTNNNCTCGAGGGGTCAAAGCGGC	For tiling
TILE5F	TACACGACGCTCTTCCGATCTAGGGCCGCTGCTCCT	For tiling
TILE5FN	TACACGACGCTCTTCCGATCTNAGGGCCGCTGCTCCT	For tiling
TILE5FNN	TACACGACGCTCTTCCGATCTNNAGGGCCGCTGCTCCT	For tiling
TILE5FNNN	TACACGACGCTCTTCCGATCTNNNAGGGCCGCTGCTCCT	For tiling
TILE5R	AGACGTGTGCTCTTCCGATCTGAACGCTGGCGCTCATTGT	For tiling
TILE5RN	AGACGTGTGCTCTTCCGATCTNGAACGCTGGCGCTCATTGT	For tiling
TILE5RNN	AGACGTGTGCTCTTCCGATCTNNGAACGCTGGCGCTCATTGT	For tiling
TILE5RNNN	AGACGTGTGCTCTTCCGATCTNNNGAACGCTGGCGCTCATTGT	For tiling
TILE6F	TACACGACGCTCTTCCGATCTCCCCTGGGAAATGGCATACAA	For tiling
TILE6FN	TACACGACGCTCTTCCGATCTNCCCCTGGGAAATGGCATACAA	For tiling
TILE6FNN	TACACGACGCTCTTCCGATCTNNCCCCTGGGAAATGGCATACAA	For tiling
TILE6FNNN	TACACGACGCTCTTCCGATCTNNNCCCCTGGGAAATGGCATACAA	For tiling
TILE6R	AGACGTGTGCTCTTCCGATCTCTTGAATACATTTCTTACTCCCACC	For tiling
TILE6RN	AGACGTGTGCTCTTCCGATCTNCTTGAATACATTTCTTACTCCCACC	For tiling
TILE6RNN	AGACGTGTGCTCTTCCGATCTNNCTTGAATACATTTCTTACTCCCACC	For tiling
TILE6RNNN	AGACGTGTGCTCTTCCGATCTNNNCTTGAATACATTTCTTACTCCCACC	For tiling
TILE7F	TACACGACGCTCTTCCGATCTATTCTTATACAACAAGTCTTCGAAAGT	For tiling
TILE7FN	TACACGACGCTCTTCCGATCTNATTCTTATACAACAAGTCTTCGAAAGT	For tiling
TILE7FNN	TACACGACGCTCTTCCGATCTNNATTCTTATACAACAAGTCTTCGAAAGT	For tiling
TILE7FNNN	TACACGACGCTCTTCCGATCTNNNATTCTTATACAACAAGTCTTCGAAAGT	For tiling
TILE7R	AGACGTGTGCTCTTCCGATCTTCGCTCTCACAAGTGGTTT	For tiling
TILE7RN	AGACGTGTGCTCTTCCGATCTNTCGCTCTCACAAGTGGTTT	For tiling
TILE7RNN	AGACGTGTGCTCTTCCGATCTNNTCGCTCTCACAAGTGGTTT	For tiling
TILE7RNNN	AGACGTGTGCTCTTCCGATCTNNNTCGCTCTCACAAGTGGTTT	For tiling
TILE8F	TACACGACGCTCTTCCGATCTGCTAGATCTTCCTCAGGTCCA	For tiling
TILE8FN	TACACGACGCTCTTCCGATCTNGCTAGATCTTCCTCAGGTCCA	For tiling
TILE8FNN	TACACGACGCTCTTCCGATCTNNGCTAGATCTTCCTCAGGTCCA	For tiling
TILE8FNNN	TACACGACGCTCTTCCGATCTNNNGCTAGATCTTCCTCAGGTCCA	For tiling
TILE8R	AGACGTGTGCTCTTCCGATCTCGTTCTTTTGATGCAGTTGCGG	For tiling
TILE8RN	AGACGTGTGCTCTTCCGATCTNCGTTCTTTTGATGCAGTTGCGG	For tiling
TILE8RNN	AGACGTGTGCTCTTCCGATCTNNCGTTCTTTTGATGCAGTTGCGG	For tiling
TILE8RNNN	AGACGTGTGCTCTTCCGATCTNNNCGTTCTTTTGATGCAGTTGCGG	For tiling
TILE9F	TACACGACGCTCTTCCGATCTCTCGCTCTTCCGAGCGAT	For tiling
TILE9FN	TACACGACGCTCTTCCGATCTNCTCGCTCTTCCGAGCGAT	For tiling
TILE9FNN	TACACGACGCTCTTCCGATCTNNCTCGCTCTTCCGAGCGAT	For tiling
TILE9FNNN	TACACGACGCTCTTCCGATCTNNNCTCGCTCTTCCGAGCGAT	For tiling
TILE9R	AGACGTGTGCTCTTCCGATCTCAGATGGTATTTCCCTCAAAGG	For tiling
TILE9RN	AGACGTGTGCTCTTCCGATCTNCAGATGGTATTTCCCTCAAAGG	For tiling
TILE9RNN	AGACGTGTGCTCTTCCGATCTNNCAGATGGTATTTCCCTCAAAGG	For tiling
TILE9RNNN	AGACGTGTGCTCTTCCGATCTNNNCAGATGGTATTTCCCTCAAAGG	For tiling
TILE10F	TACACGACGCTCTTCCGATCTTTGGCGTGTCTCTCTCCG	For tiling
TILE10FN	TACACGACGCTCTTCCGATCTNTTGGCGTGTCTCTCTCCG	For tiling
TILE10FNN	TACACGACGCTCTTCCGATCTNNTTGGCGTGTCTCTCTCCG	For tiling
TILE10FNNN	TACACGACGCTCTTCCGATCTNNNTTGGCGTGTCTCTCTCCG	For tiling
TILE10R	AGACGTGTGCTCTTCCGATCTAGCCAGGTGGAAGGGGTGT	For tiling
TILE10RN	AGACGTGTGCTCTTCCGATCTNAGCCAGGTGGAAGGGGTGT	For tiling
TILE10RNN	AGACGTGTGCTCTTCCGATCTNNAGCCAGGTGGAAGGGGTGT	For tiling
TILE10RNNN	AGACGTGTGCTCTTCCGATCTNNNAGCCAGGTGGAAGGGGTGT	For tiling
TILE11F	TACACGACGCTCTTCCGATCTCAAGAACCCCCTGTCGAA	For tiling
TILE11FN	TACACGACGCTCTTCCGATCTNCAAGAACCCCCTGTCGAA	For tiling
TILE11FNN	TACACGACGCTCTTCCGATCTNNCAAGAACCCCCTGTCGAA	For tiling
TILE11FNNN	TACACGACGCTCTTCCGATCTNNNCAAGAACCCCCTGTCGAA	For tiling
TILEE11R	AGACGTGTGCTCTTCCGATCTCCGGCAAAGGCGCAGCGCT	For tiling
TILE11RN	AGACGTGTGCTCTTCCGATCTNCCGGCAAAGGCGCAGCGCT	For tiling
TILE11RNN	AGACGTGTGCTCTTCCGATCTNNCCGGCAAAGGCGCAGCGCT	For tiling
TILE11RNNN	AGACGTGTGCTCTTCCGATCTNNNCCGGCAAAGGCGCAGCGCT	For tiling
TILE12F	TACACGACGCTCTTCCGATCTCATTTGCCAGCACCACCC	For tiling
TILE12FN	TACACGACGCTCTTCCGATCTNCATTTGCCAGCACCACCC	For tiling
TILE12FNN	TACACGACGCTCTTCCGATCTNNCATTTGCCAGCACCACCC	For tiling
TILE12FNNN	TACACGACGCTCTTCCGATCTNNNCATTTGCCAGCACCACCC	For tiling
TILE12R	AGACGTGTGCTCTTCCGATCTATCTAAGAACATCGGTTCCGTC	For tiling
TILE12RN	AGACGTGTGCTCTTCCGATCTNATCTAAGAACATCGGTTCCGTC	For tiling
TILE12RNN	AGACGTGTGCTCTTCCGATCTNNATCTAAGAACATCGGTTCCGTC	For tiling
TILE12RNNN	AGACGTGTGCTCTTCCGATCTNNNATCTAAGAACATCGGTTCCGTC	For tiling
TILE13F	TACACGACGCTCTTCCGATCTCGCTGTGGAGTTTGTGGG	For tiling
TILE13FN	TACACGACGCTCTTCCGATCTNCGCTGTGGAGTTTGTGGG	For tiling
TILE13FNN	TACACGACGCTCTTCCGATCTNNCGCTGTGGAGTTTGTGGG	For tiling
TILE13FNNN	TACACGACGCTCTTCCGATCTNNNCGCTGTGGAGTTTGTGGG	For tiling
TILE13R	AGACGTGTGCTCTTCCGATCTGTGCAGGAGTAACATCGCC	For tiling
TILE13RN	AGACGTGTGCTCTTCCGATCTNGTGCAGGAGTAACATCGCC	For tiling
TILE13RNN	AGACGTGTGCTCTTCCGATCTNNGTGCAGGAGTAACATCGCC	For tiling
TILE13RNNN	AGACGTGTGCTCTTCCGATCTNNNGTGCAGGAGTAACATCGCC	For tiling
TILE14F	TACACGACGCTCTTCCGATCTCTTCGATGTCGGAGCTGTTCT	For tiling
TILE14FN	TACACGACGCTCTTCCGATCTNCTTCGATGTCGGAGCTGTTCT	For tiling
TILE14FNN	TACACGACGCTCTTCCGATCTNNCTTCGATGTCGGAGCTGTTCT	For tiling
TILE14FNNN	TACACGACGCTCTTCCGATCTNNNCTTCGATGTCGGAGCTGTTCT	For tiling
TILE14R	AGACGTGTGCTCTTCCGATCTACAGTGATTCGAGATCGTCTCTATG	For tiling
TILE14RN	AGACGTGTGCTCTTCCGATCTNACAGTGATTCGAGATCGTCTCTATG	For tiling
TILE14RNN	AGACGTGTGCTCTTCCGATCTNNACAGTGATTCGAGATCGTCTCTATG	For tiling
TILE14RNNN	AGACGTGTGCTCTTCCGATCTNNNACAGTGATTCGAGATCGTCTCTATG	For tiling
TILE15F	TACACGACGCTCTTCCGATCTTCCCATGAACCAGCGCTC	For tiling
TILE15FN	TACACGACGCTCTTCCGATCTNTCCCATGAACCAGCGCTC	For tiling
TILE15FNN	TACACGACGCTCTTCCGATCTNNTCCCATGAACCAGCGCTC	For tiling
TILE15FNNN	TACACGACGCTCTTCCGATCTNNNTCCCATGAACCAGCGCTC	For tiling
TILE15R	AGACGTGTGCTCTTCCGATCTCCTTCACACGCACCTATCGAA	For tiling
TILE15RN	AGACGTGTGCTCTTCCGATCTNCCTTCACACGCACCTATCGAA	For tiling
TILE15RNN	AGACGTGTGCTCTTCCGATCTNNCCTTCACACGCACCTATCGAA	For tiling
TILE15RNNN	AGACGTGTGCTCTTCCGATCTNNNCCTTCACACGCACCTATCGAA	For tiling
W78R_F	ATACTTGATTTCCGGCGGGTCTTGT	Site-directed mutagenesis of codon-optimized AIRE
Y85C_F	TGTTTAAAGATTGTAATCTTGAACG	Site-directed mutagenesis of codon-optimized AIRE
R92W_F	ACGGTACGGGTGGTTGCAACCTATT	Site-directed mutagenesis of codon-optimized AIRE
G228W_F	ATTCAAGTGGGCTGGGAATTTTATACA	Site-directed mutagenesis of codon-optimized AIRE
D312A_F	TGATTTGTTGCGCTGGATGTCCCA	Site-directed mutagenesis of codon-optimized AIRE
D297A_F	AAAAGAACGAAGCTGAATGCGCTGT	Site-directed mutagenesis of codon-optimized AIRE
T183N_F	ATGGCATACAAAATATGAGCGCCAGC	Site-directed mutagenesis of codon-optimized AIRE
S278R_F	GTCAACAAGGACGCGTGCCAGCTC	Site-directed mutagenesis of codon-optimized AIRE
P400L_F	ATTTGCCAGCACTACCCAGCGCTGC	Site-directed mutagenesis of codon-optimized AIRE
A403T_F	ACCACCCAGCACTGCGCCTTT	Site-directed mutagenesis of codon-optimized AIRE
D503N_F	CCCGCTAAAGACAATACGGCTTCCC	Site-directed mutagenesis of codon-optimized AIRE
W78R_R	TGCGGTTGAATCTTGTGTAAGAAGCC	Site-directed mutagenesis of codon-optimized AIRE
Y85C_R	AGACCCGCCAGAAATCAAGTA	Site-directed mutagenesis of codon-optimized AIRE
R92W_R	TCAAGATTATAATCTTTAAACAAGACCCGCCAGAAATC	Site-directed mutagenesis of codon-optimized AIRE
G228W_R	ACATTTCTTACTCCCACCACTTTCG	Site-directed mutagenesis of codon-optimized AIRE
D312A_R	GTTCACCGCCATCGCGGCATACAG	Site-directed mutagenesis of codon-optimized AIRE
D297A_R	GATGCAGTTGCGGATCGCTCGGAAG	Site-directed mutagenesis of codon-optimized AIRE
T183N_R	TTCCCAGGGGCAGTCTTTGTTGTTC	Site-directed mutagenesis of codon-optimized AIRE
S278R_R	CCAAGCGTGCTTCGCCGC	Site-directed mutagenesis of codon-optimized AIRE
P400L_R	GTTTATACACGAGGGTAGTATCCATTCCCGC	Site-directed mutagenesis of codon-optimized AIRE
A403T_R	GCTGGCAAATGTTTATACACGAGGGTA	Site-directed mutagenesis of codon-optimized AIRE
D503N_F	TCCGGGCGCCAACCGTGC	Site-directed mutagenesis of codon-optimized AIRE
P162Y_F	CTCAAAGCTAAACCGCCTAAGAAACCAG	Site-directed mutagenesis of codon-optimized AIRE
P162H_F	CTCAAAGCTAAACCGCCTAAGAAACCAG	Site-directed mutagenesis of codon-optimized AIRE
A138M_F	TAGTGAGGAAGCAAGGGCCGCTGCTC	Site-directed mutagenesis of codon-optimized AIRE
P126V_F	TCCCACCCCCTCGCCTGCCGACT	Site-directed mutagenesis of codon-optimized AIRE
P129R_F	CCCTCGCCTGCCGACTAAAAGAAAAGC	Site-directed mutagenesis of codon-optimized AIRE
P162Y_R	CTGGGATCCAGGACTAGC	Site-directed mutagenesis of codon-optimized AIRE
P162H_R	CTGGGATCCAGGACTAGC	Site-directed mutagenesis of codon-optimized AIRE
A138M_R	CACTAGCTTTTCTTTTAGTCGGCAGG	Site-directed mutagenesis of codon-optimized AIRE
P126V_R	GGGACCAGCGCTTTCGGTACTGC	Site-directed mutagenesis of codon-optimized AIRE
P129R_R	GGTGGGACCAGCGCTTTCG	Site-directed mutagenesis of codon-optimized AIRE
A1X	TGATAACTGCACCATGNNNACGGACGCGGC	Library Generation AIRE REGION 1
T2X	CTGCACCATGGCGNNNGACGCGGCGCT	Library Generation AIRE REGION 1
D3X	CACCATGGCGACGNNNGCGGCGCTACG	Library Generation AIRE REGION 1
A4X	CATGGCGACGGACNNNGCGCTACGCCG	Library Generation AIRE REGION 1
A5X	CGACGGACGCGNNNCTACGCCGGCTTC	Library Generation AIRE REGION 1
L6X	CGGACGCGGCGNNNCGCCGGCTTCTG	Library Generation AIRE REGION 1
R7X	GACGCGGCGCTANNNCGGCTTCTGAGGC	Library Generation AIRE REGION 1
R8X	CGGCGCTACGCNNNCTTCTGAGGCTCCAT	Library Generation AIRE REGION 1
L9X	GCGCTACGCCGGNNNCTGAGGCTCCATCG	Library Generation AIRE REGION 1
M10X	GCTACGCCGGCTTNNNAGGCTCCATCGTAC	Library Generation AIRE REGION 1
R11X	CGCCGGCTTCTGNNNCTCCATCGTACCGAA	Library Generation AIRE REGION 1
L12X	CCGGCTTCTGAGGNNNCATCGTACCGAAATTG	Library Generation AIRE REGION 1
H13X	GGCTTCTGAGGCTCNNNCGTACCGAAATTGCA	Library Generation AIRE REGION 1
R14X	CTTCTGAGGCTCCATNNNACCGAAATTGCAGTT	Library Generation AIRE REGION 1
T15X	TGAGGCTCCATCGTNNNGAAATTGCAGTTGCAG	Library Generation AIRE REGION 1
E16X	GGCTCCATCGTACCNNNATTGCAGTTGCAGTC	Library Generation AIRE REGION 1
I17X	CTCCATCGTACCGAANNNGCAGTTGCAGTCGA	Library Generation AIRE REGION 1
A18X	CCATCGTACCGAAATTNNNGTTGCAGTCGATTCC	Library Generation AIRE REGION 1
V19X	CGTACCGAAATTGCANNNGCAGTCGATTCCGC	Library Generation AIRE REGION 1
A20X	TACCGAAATTGCAGTTNNNGTCGATTCCGCTTTT	Library Generation AIRE REGION 1
V21X	GAAATTGCAGTTGCANNNGATTCCGCTTTTCCC	Library Generation AIRE REGION 1
D22X	ATTGCAGTTGCAGTCNNNTCCGCTTTTCCCCT	Library Generation AIRE REGION 1
S23X	CAGTTGCAGTCGATNNNGCTTTTCCCCTTCTT	Library Generation AIRE REGION 1
A24X	GTTGCAGTCGATTCCNNNTTTCCCCTTCTTCATG	Library Generation AIRE REGION 1
F25X	CAGTCGATTCCGCTNNNCCCCTTCTTCATGCT	Library Generation AIRE REGION 1
P26X	GTCGATTCCGCTTTTNNNCTTCTTCATGCTCTCG	Library Generation AIRE REGION 1
L27X	GATTCCGCTTTTCCCNNNCTTCATGCTCTCGC	Library Generation AIRE REGION 1
L28X	CCGCTTTTCCCCTTNNNCATGCTCTCGCAGA	Library Generation AIRE REGION 1
H29X	GCTTTTCCCCTTCTTNNNGCTCTCGCAGATCA	Library Generation AIRE REGION 1
A30X	CTTTTCCCCTTCTTCATNNNCTCGCAGATCATGATG	Library Generation AIRE REGION 1
L31X	CCCCTTCTTCATGCTNNNGCAGATCATGATGTTG	Library Generation AIRE REGION 1
A32X	CCTTCTTCATGCTCTCNNNGATCATGATGTTGTACC	Library Generation AIRE REGION 1
D33X	TTCATGCTCTCGCANNNCATGATGTTGTACCGG	Library Generation AIRE REGION 1
H34X	ATGCTCTCGCAGATNNNGATGTTGTACCGGAAG	Library Generation AIRE REGION 1
D35X	GCTCTCGCAGATCATNNNGTTGTACCGGAAGATAA	Library Generation AIRE REGION 1
V36X	TCTCGCAGATCATGATNNNGTACCGGAAGATAAATTC	Library Generation AIRE REGION 1
V37X	CGCAGATCATGATGTTNNNCCGGAAGATAAATTCCA	Library Generation AIRE REGION 1
P38X	CAGATCATGATGTTGTANNNGAAGATAAATTCCAAGAAA	Library Generation AIRE REGION 1
E39X	TCATGATGTTGTACCGNNNGATAAATTCCAAGAAACTT	Library Generation AIRE REGION 1
D40X	TGATGTTGTACCGGAANNNAAATTCCAAGAAACTTTG	Library Generation AIRE REGION 1
K41X	TGTTGTACCGGAAGATNNNTTCCAAGAAACTTTGC	Library Generation AIRE REGION 1
F42X	TTGTACCGGAAGATAAANNNCAAGAAACTTTGCACTT	Library Generation AIRE REGION 1
Q43X	GTACCGGAAGATAAATTCNNNGAAACTTTGCACTTGAA	Library Generation AIRE REGION 1
E44X	CGGAAGATAAATTCCAANNNACTTTGCACTTGAAAG	Library Generation AIRE REGION 1
T45X	GGAAGATAAATTCCAAGAANNNTTGCACTTGAAAGAGA	Library Generation AIRE REGION 1
M46X	AGATAAATTCCAAGAAACTNNNCACTTGAAAGAGAAAGAA	Library Generation AIRE REGION 1
H47X	TAAATTCCAAGAAACTTTGNNNTTGAAAGAGAAAGAAGG	Library Generation AIRE REGION 1
M48X	CCAAGAAACTTTGCACNNNAAAGAGAAAGAAGGGTG	Library Generation AIRE REGION 1
K49X	AAGAAACTTTGCACTTGNNNGAGAAAGAAGGGTGTC	Library Generation AIRE REGION 1
E50X	AAACTTTGCACTTGAAANNNAAAGAAGGGTGTCCA	Library Generation AIRE REGION 1
K51X	CTTTGCACTTGAAAGAGNNNGAAGGGTGTCCACA	Library Generation AIRE REGION 1
E52X	TGCACTTGAAAGAGAAANNNGGGTGTCCACAAGC	Library Generation AIRE REGION 1
G53X	CACTTGAAAGAGAAAGAANNNTGTCCACAAGCTTTTC	Library Generation AIRE REGION 1
C54X	TGAAAGAGAAAGAAGGGNNNCCACAAGCTTTTCATG	Library Generation AIRE REGION 1
P55X	AGAGAAAGAAGGGTGTNNNCAAGCTTTTCATGCG	Library Generation AIRE REGION 1
Q56X	AAAGAAGGGTGTCCANNNGCTTTTCATGCGCT	Library Generation AIRE REGION 1
A57X	GAAGGGTGTCCACAANNNTTTCATGCGCTGCT	Library Generation AIRE REGION 1
F58X	GGTGTCCACAAGCTNNNCATGCGCTGCTTAG	Library Generation AIRE REGION 1
H59X	GTGTCCACAAGCTTTTNNNGCGCTGCTTAGCT	Library Generation AIRE REGION 1
A60X	TCCACAAGCTTTTCATNNNCTGCTTAGCTGGCT	Library Generation AIRE REGION 1
M61X	CAAGCTTTTCATGCGNNNCTTAGCTGGCTTCTTA	Library Generation AIRE REGION 1
L62X	GCTTTTCATGCGCTGNNNAGCTGGCTTCTTACA	Library Generation AIRE REGION 1
S63X	TTCATGCGCTGCTTNNNTGGCTTCTTACACAAG	Library Generation AIRE REGION 1
W64X	TGCGCTGCTTAGCNNNCTTCTTACACAAGATTCA	Library Generation AIRE REGION 1
L65X	CGCTGCTTAGCTGGNNNCTTACACAAGATTCAACC	Library Generation AIRE REGION 1
L66X	TGCTTAGCTGGCTTNNNACACAAGATTCAACCG	Library Generation AIRE REGION 1
T67X	CTTAGCTGGCTTCTTNNNCAAGATTCAACCGCA	Library Generation AIRE REGION 1
Q68X	AGCTGGCTTCTTACANNNGATTCAACCGCAATAC	Library Generation AIRE REGION 1
D69X	CTGGCTTCTTACACAANNNTCAACCGCAATACTTG	Library Generation AIRE REGION 1
S70X	GGCTTCTTACACAAGATNNNACCGCAATACTTGATT	Library Generation AIRE REGION 1
T71X	CTTCTTACACAAGATTCANNNGCAATACTTGATTTCTG	Library Generation AIRE REGION 1
A72X	TTACACAAGATTCAACCNNNATACTTGATTTCTGGCG	Library Generation AIRE REGION 1
I73X	CAAGATTCAACCGCANNNCTTGATTTCTGGCGG	Library Generation AIRE REGION 1
L74X	AGATTCAACCGCAATANNNGATTTCTGGCGGGT	Library Generation AIRE REGION 1
D75X	TTCAACCGCAATACTTNNNTTCTGGCGGGTCT	Library Generation AIRE REGION 1
F76X	AACCGCAATACTTGATNNNTGGCGGGTCTTGT	Library Generation AIRE REGION 1
W77X	CCGCAATACTTGATTTCNNNCGGGTCTTGTTTAAAG	Library Generation AIRE REGION 1
R78X	GCAATACTTGATTTCTGGNNNGTCTTGTTTAAAGATTATAA	Library Generation AIRE REGION 1
V79X	CTTGATTTCTGGCGGNNNTTGTTTAAAGATTATAATCT	Library Generation AIRE REGION 1
M80X	ATTTCTGGCGGGTCNNNTTTAAAGATTATAATCTTGA	Library Generation AIRE REGION 1
F81X	CTGGCGGGTCTTGNNNAAAGATTATAATCTTGAACG	Library Generation AIRE REGION 1
K82X	GGCGGGTCTTGTTTNNNGATTATAATCTTGAACGGT	Library Generation AIRE REGION 1
D83X	GCGGGTCTTGTTTAAANNNTATAATCTTGAACGGTAC	Library Generation AIRE REGION 1
Y84X	GGGTCTTGTTTAAAGATNNNAATCTTGAACGGTACG	Library Generation AIRE REGION 1
N85X	GGTCTTGTTTAAAGATTATNNNCTTGAACGGTACGG	Library Generation AIRE REGION 1
L86X	TCTTGTTTAAAGATTATAATNNNGAACGGTACGGGC	Library Generation AIRE REGION 1
E87X	TGTTTAAAGATTATAATCTTNNNCGGTACGGGCGC	Library Generation AIRE REGION 1
R88X	TTAAAGATTATAATCTTGAANNNTACGGGCGCTTG	Library Generation AIRE REGION 1
Y89X	AGATTATAATCTTGAACGGNNNGGGCGCTTGCAA	Library Generation AIRE REGION 1
G90X	TTATAATCTTGAACGGTACNNNCGCTTGCAACCTATT	Library Generation AIRE REGION 1
R91X	TTGAACGGTACGGGNNNTTGCAACCTATTCTTGA	Library Generation AIRE REGION 1
M92X	CGGTACGGGCGCNNNCAACCTATTCTTGATAGTT	Library Generation AIRE REGION 1
Q93X	GTACGGGCGCTTGNNNCCTATTCTTGATAGTTTTC	Library Generation AIRE REGION 1
P94X	GGGCGCTTGCAANNNATTCTTGATAGTTTTCCTA	Library Generation AIRE REGION 1
I95X	GCGCTTGCAACCTNNNCTTGATAGTTTTCCTAAGG	Library Generation AIRE REGION 1
L96X	CGCTTGCAACCTATTNNNGATAGTTTTCCTAAGGAC	Library Generation AIRE REGION 1
D97X	GCTTGCAACCTATTCTTNNNAGTTTTCCTAAGGACG	Library Generation AIRE REGION 1
S98X	TGCAACCTATTCTTGATNNNTTTCCTAAGGACGTCG	Library Generation AIRE REGION 1
F99X	CAACCTATTCTTGATAGTNNNCCTAAGGACGTCGAT	Library Generation AIRE REGION 1
P100X	ACCTATTCTTGATAGTTTTNNNAAGGACGTCGATTTG	Library Generation AIRE REGION 1
K101X	TATTCTTGATAGTTTTCCTNNNGACGTCGATTTGTCT	Library Generation AIRE REGION 1
D102X	TCTTGATAGTTTTCCTAAGNNNGTCGATTTGTCTCAAC	Library Generation AIRE REGION 1
V103X	GATAGTTTTCCTAAGGACNNNGATTTGTCTCAACCTAG	Library Generation AIRE REGION 1
D104X	TTTTCCTAAGGACGTCNNNTTGTCTCAACCTAGAAA	Library Generation AIRE REGION 1
M105X	CCTAAGGACGTCGATNNNTCTCAACCTAGAAAAGG	Library Generation AIRE REGION 1
S106X	TAAGGACGTCGATTTGNNNCAACCTAGAAAAGGCC	Library Generation AIRE REGION 1
Q107X	GACGTCGATTTGTCTNNNCCTAGAAAAGGCCGG	Library Generation AIRE REGION 1
P108X	CGTCGATTTGTCTCAANNNAGAAAAGGCCGGAAA	Library Generation AIRE REGION 1
R109X	CGATTTGTCTCAACCTNNNAAAGGCCGGAAACC	Library Generation AIRE REGION 1
K110X	ATTTGTCTCAACCTAGANNNGGCCGGAAACCG	Library Generation AIRE REGION 1
G111X	TGTCTCAACCTAGAAAANNNCGGAAACCGCCC	Library Generation AIRE REGION 1
R112X	TCAACCTAGAAAAGGCNNNAAACCGCCCGCA	Library Generation AIRE REGION 1
K113X	CCTAGAAAAGGCCGGNNNCCGCCCGCAGTA	Library Generation AIRE REGION 1
P114X	AGAAAAGGCCGGAAANNNCCCGCAGTACCGA	Library Generation AIRE REGION 1
P115X	GGCCGGAAACCGNNNGCAGTACCGAAAGC	Library Generation AIRE REGION 1
A116X	CGGAAACCGCCCNNNGTACCGAAAGCGCT	Library Generation AIRE REGION 1
V117X	AAACCGCCCGCANNNCCGAAAGCGCTGG	Library Generation AIRE REGION 1
P118X	CCGCCCGCAGTANNNAAAGCGCTGGTCC	Library Generation AIRE REGION 1
K119X	CCCGCAGTACCGNNNGCGCTGGTCCCA	Library Generation AIRE REGION 1
A120X	CCGCAGTACCGAAANNNCTGGTCCCACCCC	Library Generation AIRE REGION 1
M121X	CAGTACCGAAAGCGNNNGTCCCACCCCCTC	Library Generation AIRE REGION 1
V122X	ACCGAAAGCGCTGNNNCCACCCCCTCGC	Library Generation AIRE REGION 1
P123X	GAAAGCGCTGGTCNNNCCCCCTCGCCTG	Library Generation AIRE REGION 1
P124X	GCGCTGGTCCCANNNCCTCGCCTGCCG	Library Generation AIRE REGION 1
P125X	GCTGGTCCCACCCNNNCGCCTGCCGACT	Library Generation AIRE REGION 1
R126X	GGTCCCACCCCCTNNNCTGCCGACTAAAAGAA	Library Generation AIRE REGION 1
M127X	CCACCCCCTCGCNNNCCGACTAAAAGAAAAGC	Library Generation AIRE REGION 1
P128X	CCCCCTCGCCTGNNNACTAAAAGAAAAGCTAGT	Library Generation AIRE REGION 1
T129X	CCTCGCCTGCCGNNNAAAAGAAAAGCTAGTGAG	Library Generation AIRE REGION 1
K130X	CGCCTGCCGACTNNNAGAAAAGCTAGTGAGG	Library Generation AIRE REGION 1
R131X	GCCTGCCGACTAAANNNAAAGCTAGTGAGGAAG	Library Generation AIRE REGION 1
K132X	CTGCCGACTAAAAGANNNGCTAGTGAGGAAGCA	Library Generation AIRE REGION 1
A133X	TGCCGACTAAAAGAAAANNNAGTGAGGAAGCAAGG	Library Generation AIRE REGION 1
S134X	CGACTAAAAGAAAAGCTNNNGAGGAAGCAAGGGC	Library Generation AIRE REGION 1
E135X	GACTAAAAGAAAAGCTAGTNNNGAAGCAAGGGCCG	Library Generation AIRE REGION 1
E136X	AAAAGAAAAGCTAGTGAGNNNGCAAGGGCCGCT	Library Generation AIRE REGION 1
A137X	GAAAAGCTAGTGAGGAANNNAGGGCCGCTGC	Library Generation AIRE REGION 1
R138X	GCTAGTGAGGAAGCANNNGCCGCTGCTCCT	Library Generation AIRE REGION 1
A139X	AGTGAGGAAGCAAGGNNNGCTGCTCCTGCC	Library Generation AIRE REGION 1
A140X	GGAAGCAAGGGCCNNNGCTCCTGCCGCT	Library Generation AIRE REGION 1
A141X	GCAAGGGCCGCTNNNCCTGCCGCTTTGA	Library Generation AIRE REGION 1
P142X	GGGCCGCTGCTNNNGCCGCTTTGACCC	Library Generation AIRE REGION 1
A143X	GCCGCTGCTCCTNNNGCTTTGACCCCTCG	Library Generation AIRE REGION 1
A144X	GCTGCTCCTGCCNNNTTGACCCCTCGAGG	Library Generation AIRE REGION 1
M145X	GCTCCTGCCGCTNNNACCCCTCGAGGTAC	Library Generation AIRE REGION 1
T146X	TCCTGCCGCTTTGNNNCCTCGAGGTACAGC	Library Generation AIRE REGION 1
P147X	TGCCGCTTTGACCNNNCGAGGTACAGCTAGT	Library Generation AIRE REGION 1
R148X	CGCTTTGACCCCTNNNGGTACAGCTAGTCCT	Library Generation AIRE REGION 1
G149X	CTTTGACCCCTCGANNNACAGCTAGTCCTGGA	Library Generation AIRE REGION 1
T150X	GACCCCTCGAGGTNNNGCTAGTCCTGGATCC	Library Generation AIRE REGION 1
A151X	CCCCTCGAGGTACANNNAGTCCTGGATCCCA	Library Generation AIRE REGION 1
S152X	CTCGAGGTACAGCTNNNCCTGGATCCCAGCT	Library Generation AIRE REGION 1
P153X	CGAGGTACAGCTAGTNNNGGATCCCAGCTCAAA	Library Generation AIRE REGION 1
G154X	GGTACAGCTAGTCCTNNNTCCCAGCTCAAAGC	Library Generation AIRE REGION 1
S155X	ACAGCTAGTCCTGGANNNCAGCTCAAAGCTAAAC	Library Generation AIRE REGION 1
Q156X	GCTAGTCCTGGATCCNNNCTCAAAGCTAAACCGC	Library Generation AIRE REGION 1
L157X	GTCCTGGATCCCAGNNNAAAGCTAAACCGCCT	Library Generation AIRE REGION 1
K158X	CTGGATCCCAGCTCNNNGCTAAACCGCCTAAG	Library Generation AIRE REGION 1
A159X	GGATCCCAGCTCAAANNNAAACCGCCTAAGAAAC	Library Generation AIRE REGION 1
K160X	CCCAGCTCAAAGCTNNNCCGCCTAAGAAACCA	Library Generation AIRE REGION 1
P161X	CCAGCTCAAAGCTAAANNNCCTAAGAAACCAGAATC	Library Generation AIRE REGION 1
P162X	GCTCAAAGCTAAACCGNNNAAGAAACCAGAATCTTC	Library Generation AIRE REGION 1
K163X	AAAGCTAAACCGCCTNNNAAACCAGAATCTTCCG	Library Generation AIRE REGION 1
K164X	GCTAAACCGCCTAAGNNNCCAGAATCTTCCGC	Library Generation AIRE REGION 1
P165X	CTAAACCGCCTAAGAAANNNGAATCTTCCGCCGA	Library Generation AIRE REGION 1
E166X	CCGCCTAAGAAACCANNNTCTTCCGCCGAAC	Library Generation AIRE REGION 1
S167X	GCCTAAGAAACCAGAANNNTCCGCCGAACAAC	Library Generation AIRE REGION 1
S168X	CCTAAGAAACCAGAATCTNNNGCCGAACAACAAAGA	Library Generation AIRE REGION 1
A169X	AGAAACCAGAATCTTCCNNNGAACAACAAAGACTGC	Library Generation AIRE REGION 1
E170X	CAGAATCTTCCGCCNNNCAACAAAGACTGCCC	Library Generation AIRE REGION 1
Q171X	AATCTTCCGCCGAANNNCAAAGACTGCCCCT	Library Generation AIRE REGION 1
Q172X	CTTCCGCCGAACAANNNAGACTGCCCCTGG	Library Generation AIRE REGION 1
R173X	CCGCCGAACAACAANNNCTGCCCCTGGGAA	Library Generation AIRE REGION 1
M174X	GCCGAACAACAAAGANNNCCCCTGGGAAATGG	Library Generation AIRE REGION 1
P175X	CGAACAACAAAGACTGNNNCTGGGAAATGGCATAC	Library Generation AIRE REGION 1
M176X	CAACAAAGACTGCCCNNNGGAAATGGCATACAAAC	Library Generation AIRE REGION 1
G177X	AAAGACTGCCCCTGNNNAATGGCATACAAACAAT	Library Generation AIRE REGION 1
N178X	ACTGCCCCTGGGANNNGGCATACAAACAATGAG	Library Generation AIRE REGION 1
G179X	TGCCCCTGGGAAATNNNATACAAACAATGAGCG	Library Generation AIRE REGION 1
I180X	CCCTGGGAAATGGCNNNCAAACAATGAGCGC	Library Generation AIRE REGION 1
Q181X	CTGGGAAATGGCATANNNACAATGAGCGCCAG	Library Generation AIRE REGION 1
T1X	GGGAAATGGCATACAANNNATGAGCGCCAGCG	Library Generation AIRE REGION 2
M2X	GAAATGGCATACAAACANNNAGCGCCAGCGTT	Library Generation AIRE REGION 2
S3X	ATGGCATACAAACAATGNNNGCCAGCGTTCAAC	Library Generation AIRE REGION 2
A4X	GCATACAAACAATGAGCNNNAGCGTTCAACGGG	Library Generation AIRE REGION 2
S5X	AAACAATGAGCGCCNNNGTTCAACGGGCCG	Library Generation AIRE REGION 2
V6X	AATGAGCGCCAGCNNNCAACGGGCCGTAG	Library Generation AIRE REGION 2
Q7X	AGCGCCAGCGTTNNNCGGGCCGTAGCTA	Library Generation AIRE REGION 2
R8X	CGCCAGCGTTCAANNNGCCGTAGCTATGTCT	Library Generation AIRE REGION 2
A9X	CCAGCGTTCAACGGNNNGTAGCTATGTCTTCTGG	Library Generation AIRE REGION 2
V10X	CGTTCAACGGGCCNNNGCTATGTCTTCTGGC	Library Generation AIRE REGION 2
A11X	TCAACGGGCCGTANNNATGTCTTCTGGCGAT	Library Generation AIRE REGION 2
M12X	CGGGCCGTAGCTNNNTCTTCTGGCGATGTT	Library Generation AIRE REGION 2
S13X	GGGCCGTAGCTATGNNNTCTGGCGATGTTCC	Library Generation AIRE REGION 2
S14X	GCCGTAGCTATGTCTNNNGGCGATGTTCCTGG	Library Generation AIRE REGION 2
G15X	CGTAGCTATGTCTTCTNNNGATGTTCCTGGTGCA	Library Generation AIRE REGION 2
D16X	GCTATGTCTTCTGGCNNNGTTCCTGGTGCACG	Library Generation AIRE REGION 2
V17X	TATGTCTTCTGGCGATNNNCCTGGTGCACGGG	Library Generation AIRE REGION 2
P18X	TCTTCTGGCGATGTTNNNGGTGCACGGGGA	Library Generation AIRE REGION 2
G19X	CTGGCGATGTTCCTNNNGCACGGGGAGCT	Library Generation AIRE REGION 2
A20X	GCGATGTTCCTGGTNNNCGGGGAGCTGTAGA	Library Generation AIRE REGION 2
R21X	GATGTTCCTGGTGCANNNGGAGCTGTAGAAGGAA	Library Generation AIRE REGION 2
G22X	TCCTGGTGCACGGNNNGCTGTAGAAGGAATTCT	Library Generation AIRE REGION 2
A23X	GGTGCACGGGGANNNGTAGAAGGAATTCTTATACA	Library Generation AIRE REGION 2
V24X	GCACGGGGAGCTNNNGAAGGAATTCTTATACAACA	Library Generation AIRE REGION 2
E25X	CACGGGGAGCTGTANNNGGAATTCTTATACAACAAG	Library Generation AIRE REGION 2
G26X	CGGGGAGCTGTAGAANNNATTCTTATACAACAAGTCTT	Library Generation AIRE REGION 2
I27X	GGAGCTGTAGAAGGANNNCTTATACAACAAGTCTTCG	Library Generation AIRE REGION 2
L28X	GAGCTGTAGAAGGAATTNNNATACAACAAGTCTTCGA	Library Generation AIRE REGION 2
I29X	GCTGTAGAAGGAATTCTTNNNCAACAAGTCTTCGAAAG	Library Generation AIRE REGION 2
Q30X	CTGTAGAAGGAATTCTTATANNNCAAGTCTTCGAAAGTG	Library Generation AIRE REGION 2
Q31X	TAGAAGGAATTCTTATACAANNNGTCTTCGAAAGTGGTG	Library Generation AIRE REGION 2
V32X	AGGAATTCTTATACAACAANNNTTCGAAAGTGGTGGG	Library Generation AIRE REGION 2
F33X	GAATTCTTATACAACAAGTCNNNGAAAGTGGTGGGAGT	Library Generation AIRE REGION 2
E34X	TCTTATACAACAAGTCTTCNNNAGTGGTGGGAGTAAG	Library Generation AIRE REGION 2
S35X	TACAACAAGTCTTCGAANNNGGTGGGAGTAAGAAATG	Library Generation AIRE REGION 2
G36X	AACAAGTCTTCGAAAGTNNNGGGAGTAAGAAATGTATTC	Library Generation AIRE REGION 2
G37X	AGTCTTCGAAAGTGGTNNNAGTAAGAAATGTATTCAAGT	Library Generation AIRE REGION 2
S38X	TCGAAAGTGGTGGGNNNAAGAAATGTATTCAAGTGG	Library Generation AIRE REGION 2
K39X	GAAAGTGGTGGGAGTNNNAAATGTATTCAAGTGGG	Library Generation AIRE REGION 2
K40X	AAGTGGTGGGAGTAAGNNNTGTATTCAAGTGGGC	Library Generation AIRE REGION 2
C41X	TGGTGGGAGTAAGAAANNNATTCAAGTGGGCGG	Library Generation AIRE REGION 2
I42X	GTGGGAGTAAGAAATGTNNNCAAGTGGGCGGC	Library Generation AIRE REGION 2
Q43X	TGGGAGTAAGAAATGTATTNNNGTGGGCGGCGAA	Library Generation AIRE REGION 2
V44X	GGAGTAAGAAATGTATTCAANNNGGCGGCGAATTTTAT	Library Generation AIRE REGION 2
G45X	GTAAGAAATGTATTCAAGTGNNNGGCGAATTTTATACACC	Library Generation AIRE REGION 2
G46X	ATGTATTCAAGTGGGCNNNGAATTTTATACACCTTCAAA	Library Generation AIRE REGION 2
E47X	CAAGTGGGCGGCNNNTTTTATACACCTTCAAAATT	Library Generation AIRE REGION 2
F48X	GTGGGCGGCGAANNNTATACACCTTCAAAATTTGA	Library Generation AIRE REGION 2
Y49X	GGGCGGCGAATTTNNNACACCTTCAAAATTTGAG	Library Generation AIRE REGION 2
T50X	GGCGGCGAATTTTATNNNCCTTCAAAATTTGAGGAT	Library Generation AIRE REGION 2
P51X	CGGCGAATTTTATACANNNTCAAAATTTGAGGATAGTG	Library Generation AIRE REGION 2
S52X	GCGAATTTTATACACCTNNNAAATTTGAGGATAGTGGA	Library Generation AIRE REGION 2
K53X	CGAATTTTATACACCTTCANNNTTTGAGGATAGTGGATC	Library Generation AIRE REGION 2
F54X	AATTTTATACACCTTCAAAANNNGAGGATAGTGGATCTGG	Library Generation AIRE REGION 2
E55X	TTTATACACCTTCAAAATTTNNNGATAGTGGATCTGGCA	Library Generation AIRE REGION 2
D56X	ACACCTTCAAAATTTGAGNNNAGTGGATCTGGCAAG	Library Generation AIRE REGION 2
S57X	CCTTCAAAATTTGAGGATNNNGGATCTGGCAAGAATAA	Library Generation AIRE REGION 2
G58X	TTCAAAATTTGAGGATAGTNNNTCTGGCAAGAATAAAGC	Library Generation AIRE REGION 2
S59X	AAATTTGAGGATAGTGGANNNGGCAAGAATAAAGCTAG	Library Generation AIRE REGION 2
G60X	TTGAGGATAGTGGATCTNNNAAGAATAAAGCTAGATCTTC	Library Generation AIRE REGION 2
K61X	GGATAGTGGATCTGGCNNNAATAAAGCTAGATCTTCCT	Library Generation AIRE REGION 2
N62X	AGTGGATCTGGCAAGNNNAAAGCTAGATCTTCCTC	Library Generation AIRE REGION 2
K63X	TGGATCTGGCAAGAATNNNGCTAGATCTTCCTCAG	Library Generation AIRE REGION 2
A64X	GATCTGGCAAGAATAAANNNAGATCTTCCTCAGGTC	Library Generation AIRE REGION 2
R65X	TGGCAAGAATAAAGCTNNNTCTTCCTCAGGTCCA	Library Generation AIRE REGION 2
S66X	GGCAAGAATAAAGCTAGANNNTCCTCAGGTCCAAAAC	Library Generation AIRE REGION 2
S67X	CAAGAATAAAGCTAGATCTNNNTCAGGTCCAAAACCA	Library Generation AIRE REGION 2
S68X	GAATAAAGCTAGATCTTCCNNNGGTCCAAAACCACTTG	Library Generation AIRE REGION 2
G69X	AAGCTAGATCTTCCTCANNNCCAAAACCACTTGTGA	Library Generation AIRE REGION 2
P70X	CTAGATCTTCCTCAGGTNNNAAACCACTTGTGAGAG	Library Generation AIRE REGION 2
K71X	TCTTCCTCAGGTCCANNNCCACTTGTGAGAGCG	Library Generation AIRE REGION 2
P72X	TTCCTCAGGTCCAAAANNNCTTGTGAGAGCGAAAG	Library Generation AIRE REGION 2
L73X	TCAGGTCCAAAACCANNNGTGAGAGCGAAAGGT	Library Generation AIRE REGION 2
V74X	AGGTCCAAAACCACTTNNNAGAGCGAAAGGTGC	Library Generation AIRE REGION 2
R75X	TCCAAAACCACTTGTGNNNGCGAAAGGTGCACA	Library Generation AIRE REGION 2
A76X	AAAACCACTTGTGAGANNNAAAGGTGCACAAGGG	Library Generation AIRE REGION 2
K77X	CACTTGTGAGAGCGNNNGGTGCACAAGGGG	Library Generation AIRE REGION 2
G78X	CTTGTGAGAGCGAAANNNGCACAAGGGGCG	Library Generation AIRE REGION 2
A79X	GTGAGAGCGAAAGGTNNNCAAGGGGCGGCG	Library Generation AIRE REGION 2
Q80X	GAGCGAAAGGTGCANNNGGGGCGGCGC	Library Generation AIRE REGION 2
G81X	CGAAAGGTGCACAANNNGCGGCGCCTGG	Library Generation AIRE REGION 2
A82X	AAGGTGCACAAGGGNNNGCGCCTGGCGG	Library Generation AIRE REGION 2
A83X	GCACAAGGGGCGNNNCCTGGCGGCGG	Library Generation AIRE REGION 2
P84X	AAGGGGCGGCGNNNGGCGGCGGCG	Library Generation AIRE REGION 2
G85X	GGGCGGCGCCTNNNGGCGGCGAAGCA	Library Generation AIRE REGION 2
G86X	CGGCGCCTGGCNNNGGCGAAGCACGC	Library Generation AIRE REGION 2
G87X	CGCCTGGCGGCNNNGAAGCACGCTTGGG	Library Generation AIRE REGION 2
E88X	CTGGCGGCGGCNNNGCACGCTTGGGTC	Library Generation AIRE REGION 2
A89X	GCGGCGGCGAANNNCGCTTGGGTCAACA	Library Generation AIRE REGION 2
R90X	GGCGGCGAAGCANNNTTGGGTCAACAAGGAT	Library Generation AIRE REGION 2
M91X	GGCGAAGCACGCNNNGGTCAACAAGGATCC	Library Generation AIRE REGION 2
G92X	CGAAGCACGCTTGNNNCAACAAGGATCCGTG	Library Generation AIRE REGION 2
Q93X	AGCACGCTTGGGTNNNCAAGGATCCGTGCC	Library Generation AIRE REGION 2
Q94X	CACGCTTGGGTCAANNNGGATCCGTGCCAG	Library Generation AIRE REGION 2
G95X	CGCTTGGGTCAACAANNNTCCGTGCCAGCTC	Library Generation AIRE REGION 2
S96X	TTGGGTCAACAAGGANNNGTGCCAGCTCCAC	Library Generation AIRE REGION 2
V97X	GGTCAACAAGGATCCNNNCCAGCTCCACTCG	Library Generation AIRE REGION 2
P98X	CAACAAGGATCCGTGNNNGCTCCACTCGCTC	Library Generation AIRE REGION 2
A99X	AAGGATCCGTGCCANNNCCACTCGCTCTTCC	Library Generation AIRE REGION 2
P100X	ATCCGTGCCAGCTNNNCTCGCTCTTCCGAG	Library Generation AIRE REGION 2
L101X	CGTGCCAGCTCCANNNGCTCTTCCGAGCG	Library Generation AIRE REGION 2
A102X	GCCAGCTCCACTCNNNCTTCCGAGCGATCC	Library Generation AIRE REGION 2
L103X	AGCTCCACTCGCTNNNCCGAGCGATCCGC	Library Generation AIRE REGION 2
P104X	CTCCACTCGCTCTTNNNAGCGATCCGCAAC	Library Generation AIRE REGION 2
S105X	CACTCGCTCTTCCGNNNGATCCGCAACTGCA	Library Generation AIRE REGION 2
D106X	CGCTCTTCCGAGCNNNCCGCAACTGCATCA	Library Generation AIRE REGION 2
P107X	CTCTTCCGAGCGATNNNCAACTGCATCAAAAGAA	Library Generation AIRE REGION 2
Q108X	TCCGAGCGATCCGNNNCTGCATCAAAAGAACG	Library Generation AIRE REGION 2
M109X	GAGCGATCCGCAANNNCATCAAAAGAACGAAGAT	Library Generation AIRE REGION 2
H110X	GCGATCCGCAACTGNNNCAAAAGAACGAAGATGAA	Library Generation AIRE REGION 2
Q111X	ATCCGCAACTGCATNNNAAGAACGAAGATGAATG	Library Generation AIRE REGION 2
K112X	CGCAACTGCATCAANNNAACGAAGATGAATGCG	Library Generation AIRE REGION 2
N113X	GCAACTGCATCAAAAGNNNGAAGATGAATGCGCT	Library Generation AIRE REGION 2
E114X	AACTGCATCAAAAGAACNNNGATGAATGCGCTGTAT	Library Generation AIRE REGION 2
D115X	GCATCAAAAGAACGAANNNGAATGCGCTGTATGC	Library Generation AIRE REGION 2
E116X	CATCAAAAGAACGAAGATNNNTGCGCTGTATGCC	Library Generation AIRE REGION 2
C117X	CAAAAGAACGAAGATGAANNNGCTGTATGCCGCG	Library Generation AIRE REGION 2
A118X	GAACGAAGATGAATGCNNNGTATGCCGCGATGG	Library Generation AIRE REGION 2
V119X	GAAGATGAATGCGCTNNNTGCCGCGATGGC	Library Generation AIRE REGION 2
C120X	GATGAATGCGCTGTANNNCGCGATGGCGGT	Library Generation AIRE REGION 2
R121X	GAATGCGCTGTATGCNNNGATGGCGGTGAACT	Library Generation AIRE REGION 2
D122X	CGCTGTATGCCGCNNNGGCGGTGAACTGAT	Library Generation AIRE REGION 2
G123X	CTGTATGCCGCGATNNNGGTGAACTGATTTGTTG	Library Generation AIRE REGION 2
G124X	TGCCGCGATGGCNNNGAACTGATTTGTTGCG	Library Generation AIRE REGION 2
E125X	CGCGATGGCGGTNNNCTGATTTGTTGCGATG	Library Generation AIRE REGION 2
M126X	CGATGGCGGTGAANNNATTTGTTGCGATGGAT	Library Generation AIRE REGION 2
I127X	ATGGCGGTGAACTGNNNTGTTGCGATGGATGT	Library Generation AIRE REGION 2
C128X	GGCGGTGAACTGATTNNNTGCGATGGATGTCC	Library Generation AIRE REGION 2
C129X	CGGTGAACTGATTTGTNNNGATGGATGTCCCAGG	Library Generation AIRE REGION 2
D130X	GTGAACTGATTTGTTGCNNNGGATGTCCCAGGGC	Library Generation AIRE REGION 2
G131X	ACTGATTTGTTGCGATNNNTGTCCCAGGGCTTT	Library Generation AIRE REGION 2
C132X	GATTTGTTGCGATGGANNNCCCAGGGCTTTTCAT	Library Generation AIRE REGION 2
P133X	TGTTGCGATGGATGTNNNAGGGCTTTTCATTTGG	Library Generation AIRE REGION 2
R134X	GCGATGGATGTCCCNNNGCTTTTCATTTGGCG	Library Generation AIRE REGION 2
A135X	GATGGATGTCCCAGGNNNTTTCATTTGGCGTGT	Library Generation AIRE REGION 2
F136X	GATGTCCCAGGGCTNNNCATTTGGCGTGTCTC	Library Generation AIRE REGION 2
H137X	GTCCCAGGGCTTTTNNNTTGGCGTGTCTCTC	Library Generation AIRE REGION 2
M138X	CCCAGGGCTTTTCATNNNGCGTGTCTCTCTCC	Library Generation AIRE REGION 2
A139X	CAGGGCTTTTCATTTGNNNTGTCTCTCTCCGCC	Library Generation AIRE REGION 2
C140X	GCTTTTCATTTGGCGNNNCTCTCTCCGCCTTTG	Library Generation AIRE REGION 2
L141X	TTTCATTTGGCGTGTNNNTCTCCGCCTTTGAG	Library Generation AIRE REGION 2
S142X	CATTTGGCGTGTCTCNNNCCGCCTTTGAGGG	Library Generation AIRE REGION 2
P143X	TGGCGTGTCTCTCTNNNCCTTTGAGGGAAATACC	Library Generation AIRE REGION 2
P144X	CGTGTCTCTCTCCGNNNTTGAGGGAAATACCATC	Library Generation AIRE REGION 2
M145X	GTCTCTCTCCGCCTNNNAGGGAAATACCATCTGG	Library Generation AIRE REGION 2
R146X	TCTCTCCGCCTTTGNNNGAAATACCATCTGGTACT	Library Generation AIRE REGION 2
E147X	CTCCGCCTTTGAGGNNNATACCATCTGGTACTTG	Library Generation AIRE REGION 2
I148X	CGCCTTTGAGGGAANNNCCATCTGGTACTTGGC	Library Generation AIRE REGION 2
P149X	GCCTTTGAGGGAAATANNNTCTGGTACTTGGCG	Library Generation AIRE REGION 2
S150X	CTTTGAGGGAAATACCANNNGGTACTTGGCGCTG	Library Generation AIRE REGION 2
G151X	TGAGGGAAATACCATCTNNNACTTGGCGCTGTTC	Library Generation AIRE REGION 2
T152X	GGAAATACCATCTGGTNNNTGGCGCTGTTCTTC	Library Generation AIRE REGION 2
W153X	GAAATACCATCTGGTACTNNNCGCTGTTCTTCCTGT	Library Generation AIRE REGION 2
R154X	ACCATCTGGTACTTGGNNNTGTTCTTCCTGTCTCC	Library Generation AIRE REGION 2
C155X	CTGGTACTTGGCGCNNNTCTTCCTGTCTCCAAG	Library Generation AIRE REGION 2
S156X	GTACTTGGCGCTGTNNNTCCTGTCTCCAAGCT	Library Generation AIRE REGION 2
S157X	CTTGGCGCTGTTCTNNNTGTCTCCAAGCTACC	Library Generation AIRE REGION 2
C158X	GGCGCTGTTCTTCCNNNCTCCAAGCTACCGTG	Library Generation AIRE REGION 2
L159X	CGCTGTTCTTCCTGTNNNCAAGCTACCGTGCA	Library Generation AIRE REGION 2
Q160X	CTGTTCTTCCTGTCTCNNNGCTACCGTGCAAGA	Library Generation AIRE REGION 2
A161X	TTCTTCCTGTCTCCAANNNACCGTGCAAGAAGTC	Library Generation AIRE REGION 2
T162X	TCCTGTCTCCAAGCTNNNGTGCAAGAAGTCCAAC	Library Generation AIRE REGION 2
V163X	TGTCTCCAAGCTACCNNNCAAGAAGTCCAACCAC	Library Generation AIRE REGION 2
Q164X	TCCAAGCTACCGTGNNNGAAGTCCAACCACG	Library Generation AIRE REGION 2
E165X	AAGCTACCGTGCAANNNGTCCAACCACGCG	Library Generation AIRE REGION 2
V166X	GCTACCGTGCAAGAANNNCAACCACGCGCTG	Library Generation AIRE REGION 2
Q167X	CCGTGCAAGAAGTCNNNCCACGCGCTGAAG	Library Generation AIRE REGION 2
P168X	GTGCAAGAAGTCCAANNNCGCGCTGAAGAACC	Library Generation AIRE REGION 2
R169X	CAAGAAGTCCAACCANNNGCTGAAGAACCGAGA	Library Generation AIRE REGION 2
A170X	AAGTCCAACCACGCNNNGAAGAACCGAGACCA	Library Generation AIRE REGION 2
E171X	CAACCACGCGCTNNNGAACCGAGACCACAA	Library Generation AIRE REGION 2
E172X	ACCACGCGCTGAANNNCCGAGACCACAAGAA	Library Generation AIRE REGION 2
P173X	CACGCGCTGAAGAANNNAGACCACAAGAACCC	Library Generation AIRE REGION 2
R174X	GCGCTGAAGAACCGNNNCCACAAGAACCCCC	Library Generation AIRE REGION 2
P175X	GCTGAAGAACCGAGANNNCAAGAACCCCCTGTC	Library Generation AIRE REGION 2
Q176X	GAAGAACCGAGACCANNNGAACCCCCTGTCGA	Library Generation AIRE REGION 2
E177X	GAACCGAGACCACAANNNCCCCCTGTCGAAAC	Library Generation AIRE REGION 2
P178X	CCGAGACCACAAGAANNNCCTGTCGAAACACCC	Library Generation AIRE REGION 2
P179X	AGACCACAAGAACCCNNNGTCGAAACACCCCTT	Library Generation AIRE REGION 2
V180X	CACAAGAACCCCCTNNNGAAACACCCCTTCCA	Library Generation AIRE REGION 2
E181X	CAAGAACCCCCTGTCNNNACACCCCTTCCACC	Library Generation AIRE REGION 2
T1X	GAACCCCCTGTCGAANNNCCCCTTCCACCTGG	Library Generation AIRE REGION 3
P2X	CCCCCTGTCGAAACANNNCTTCCACCTGGCTTG	Library Generation AIRE REGION 3
L3X	CCTGTCGAAACACCCNNNCCACCTGGCTTGAGA	Library Generation AIRE REGION 3
P4X	GTCGAAACACCCCTTNNNCCTGGCTTGAGATCAG	Library Generation AIRE REGION 3
P5X	GAAACACCCCTTCCANNNGGCTTGAGATCAGCC	Library Generation AIRE REGION 3
G6X	CACCCCTTCCACCTNNNTTGAGATCAGCCGGT	Library Generation AIRE REGION 3
M7X	CCCTTCCACCTGGCNNNAGATCAGCCGGTGAA	Library Generation AIRE REGION 3
R8X	CTTCCACCTGGCTTGNNNTCAGCCGGTGAAGAA	Library Generation AIRE REGION 3
S9X	CCACCTGGCTTGAGANNNGCCGGTGAAGAAGTG	Library Generation AIRE REGION 3
A10X	ACCTGGCTTGAGATCANNNGGTGAAGAAGTGCGG	Library Generation AIRE REGION 3
G11X	GGCTTGAGATCAGCCNNNGAAGAAGTGCGGGG	Library Generation AIRE REGION 3
E12X	TTGAGATCAGCCGGTNNNGAAGTGCGGGGCC	Library Generation AIRE REGION 3
E13X	AGATCAGCCGGTGAANNNGTGCGGGGCCCA	Library Generation AIRE REGION 3
V14X	TCAGCCGGTGAAGAANNNCGGGGCCCACCC	Library Generation AIRE REGION 3
R15X	GCCGGTGAAGAAGTGNNNGGCCCACCCGGC	Library Generation AIRE REGION 3
G16X	GGTGAAGAAGTGCGGNNNCCACCCGGCGAG	Library Generation AIRE REGION 3
P17X	AGAAGTGCGGGGCNNNCCCGGCGAGCCG	Library Generation AIRE REGION 3
P18X	GTGCGGGGCCCANNNGGCGAGCCGTTGG	Library Generation AIRE REGION 3
G19X	CGGGGCCCACCCNNNGAGCCGTTGGCGG	Library Generation AIRE REGION 3
E20X	GGCCCACCCGGCNNNCCGTTGGCGGGAA	Library Generation AIRE REGION 3
P21X	CCACCCGGCGAGNNNTTGGCGGGAATGGA	Library Generation AIRE REGION 3
M22X	CCGGCGAGCCGNNNGCGGGAATGGATACTA	Library Generation AIRE REGION 3
A23X	CGGCGAGCCGTTGNNNGGAATGGATACTACCCTC	Library Generation AIRE REGION 3
G24X	CGAGCCGTTGGCGNNNATGGATACTACCCTCGT	Library Generation AIRE REGION 3
M25X	CCGTTGGCGGGANNNGATACTACCCTCGTGTAT	Library Generation AIRE REGION 3
D26X	CGTTGGCGGGAATGNNNACTACCCTCGTGTATAAA	Library Generation AIRE REGION 3
T27X	TTGGCGGGAATGGATNNNACCCTCGTGTATAAACA	Library Generation AIRE REGION 3
T28X	GGCGGGAATGGATACTNNNCTCGTGTATAAACATTTGC	Library Generation AIRE REGION 3
L29X	CGGGAATGGATACTACCNNNGTGTATAAACATTTGCCAG	Library Generation AIRE REGION 3
V30X	GGAATGGATACTACCCTCNNNTATAAACATTTGCCAGCA	Library Generation AIRE REGION 3
Y31X	GGATACTACCCTCGTGNNNAAACATTTGCCAGCAC	Library Generation AIRE REGION 3
K32X	GATACTACCCTCGTGTATNNNCATTTGCCAGCACCA	Library Generation AIRE REGION 3
H33X	TACTACCCTCGTGTATAAANNNTTGCCAGCACCACC	Library Generation AIRE REGION 3
M34X	ACCCTCGTGTATAAACATNNNCCAGCACCACCCAG	Library Generation AIRE REGION 3
P35X	CCTCGTGTATAAACATTTGNNNGCACCACCCAGCG	Library Generation AIRE REGION 3
A36X	GTGTATAAACATTTGCCANNNCCACCCAGCGCTG	Library Generation AIRE REGION 3
P37X	TATAAACATTTGCCAGCANNNCCCAGCGCTGCG	Library Generation AIRE REGION 3
P38X	CATTTGCCAGCACCANNNAGCGCTGCGCCT	Library Generation AIRE REGION 3
S39X	GCCAGCACCACCCNNNGCTGCGCCTTTGC	Library Generation AIRE REGION 3
A40X	AGCACCACCCAGCNNNGCGCCTTTGCCG	Library Generation AIRE REGION 3
A41X	ACCACCCAGCGCTNNNCCTTTGCCGGGCC	Library Generation AIRE REGION 3
P42X	CCCAGCGCTGCGNNNTTGCCGGGCCTC	Library Generation AIRE REGION 3
M43X	AGCGCTGCGCCTNNNCCGGGCCTCGATAG	Library Generation AIRE REGION 3
P44X	CGCTGCGCCTTTGNNNGGCCTCGATAGCTCA	Library Generation AIRE REGION 3
G45X	TGCGCCTTTGCCGNNNCTCGATAGCTCAGCTT	Library Generation AIRE REGION 3
L46X	GCCTTTGCCGGGCNNNGATAGCTCAGCTTTGC	Library Generation AIRE REGION 3
D47X	TTTGCCGGGCCTCNNNAGCTCAGCTTTGCAT	Library Generation AIRE REGION 3
S48X	GCCGGGCCTCGATNNNTCAGCTTTGCATCCG	Library Generation AIRE REGION 3
S49X	CGGGCCTCGATAGCNNNGCTTTGCATCCGCT	Library Generation AIRE REGION 3
A50X	GGCCTCGATAGCTCANNNTTGCATCCGCTTCTTT	Library Generation AIRE REGION 3
M51X	CCTCGATAGCTCAGCTNNNCATCCGCTTCTTTGC	Library Generation AIRE REGION 3
H52X	TCGATAGCTCAGCTTTGNNNCCGCTTCTTTGCGTA	Library Generation AIRE REGION 3
P53X	TAGCTCAGCTTTGCATNNNCTTCTTTGCGTAGGCC	Library Generation AIRE REGION 3
L54X	TCAGCTTTGCATCCGNNNCTTTGCGTAGGCCC	Library Generation AIRE REGION 3
L55X	GCTTTGCATCCGCTTNNNTGCGTAGGCCCCG	Library Generation AIRE REGION 3
C56X	TTTGCATCCGCTTCTTNNNGTAGGCCCCGAAGG	Library Generation AIRE REGION 3
V57X	CATCCGCTTCTTTGCNNNGGCCCCGAAGGG	Library Generation AIRE REGION 3
G58X	CCGCTTCTTTGCGTANNNCCCGAAGGGCAACA	Library Generation AIRE REGION 3
P59X	CTTCTTTGCGTAGGCNNNGAAGGGCAACAAAATTTG	Library Generation AIRE REGION 3
E60X	TTTGCGTAGGCCCCNNNGGGCAACAAAATTTGG	Library Generation AIRE REGION 3
G61X	CGTAGGCCCCGAANNNCAACAAAATTTGGCCC	Library Generation AIRE REGION 3
Q62X	AGGCCCCGAAGGGNNNCAAAATTTGGCCCCC	Library Generation AIRE REGION 3
Q63X	CCCCGAAGGGCAANNNAATTTGGCCCCCGG	Library Generation AIRE REGION 3
N64X	CCGAAGGGCAACAANNNTTGGCCCCCGGAG	Library Generation AIRE REGION 3
M65X	CGAAGGGCAACAAAATNNNGCCCCCGGAGCA	Library Generation AIRE REGION 3
A66X	GAAGGGCAACAAAATTTGNNNCCCGGAGCACGC	Library Generation AIRE REGION 3
P67X	GCAACAAAATTTGGCCNNNGGAGCACGCTGTG	Library Generation AIRE REGION 3
G68X	CAAAATTTGGCCCCCNNNGCACGCTGTGGAGT	Library Generation AIRE REGION 3
A69X	TTTGGCCCCCGGANNNCGCTGTGGAGTTTGT	Library Generation AIRE REGION 3
R70X	GCCCCCGGAGCANNNTGTGGAGTTTGTGGG	Library Generation AIRE REGION 3
C71X	CCCGGAGCACGCNNNGGAGTTTGTGGGGAC	Library Generation AIRE REGION 3
G72X	CGGAGCACGCTGTNNNGTTTGTGGGGACGG	Library Generation AIRE REGION 3
V73X	GAGCACGCTGTGGANNNTGTGGGGACGGAAC	Library Generation AIRE REGION 3
C74X	CACGCTGTGGAGTTNNNGGGGACGGAACCG	Library Generation AIRE REGION 3
G75X	CGCTGTGGAGTTTGTNNNGACGGAACCGATGTT	Library Generation AIRE REGION 3
D76X	CTGTGGAGTTTGTGGGNNNGGAACCGATGTTCTTAG	Library Generation AIRE REGION 3
G77X	GGAGTTTGTGGGGACNNNACCGATGTTCTTAGATG	Library Generation AIRE REGION 3
T78X	TTTGTGGGGACGGANNNGATGTTCTTAGATGCACC	Library Generation AIRE REGION 3
D79X	GTGGGGACGGAACCNNNGTTCTTAGATGCACCCA	Library Generation AIRE REGION 3
V80X	GGGACGGAACCGATNNNCTTAGATGCACCCATTG	Library Generation AIRE REGION 3
L81X	GACGGAACCGATGTTNNNAGATGCACCCATTGTG	Library Generation AIRE REGION 3
R82X	CGGAACCGATGTTCTTNNNTGCACCCATTGTGC	Library Generation AIRE REGION 3
C83X	GGAACCGATGTTCTTAGANNNACCCATTGTGCAGC	Library Generation AIRE REGION 3
T84X	CCGATGTTCTTAGATGCNNNCATTGTGCAGCAGCT	Library Generation AIRE REGION 3
H85X	GATGTTCTTAGATGCACCNNNTGTGCAGCAGCTTTT	Library Generation AIRE REGION 3
C86X	TTCTTAGATGCACCCATNNNGCAGCAGCTTTTCATT	Library Generation AIRE REGION 3
A87X	TTAGATGCACCCATTGTNNNGCAGCTTTTCATTGGC	Library Generation AIRE REGION 3
A88X	GCACCCATTGTGCANNNGCTTTTCATTGGCGAT	Library Generation AIRE REGION 3
A89X	CCCATTGTGCAGCANNNTTTCATTGGCGATGTC	Library Generation AIRE REGION 3
F90X	CATTGTGCAGCAGCTNNNCATTGGCGATGTCATTT	Library Generation AIRE REGION 3
H91X	TGTGCAGCAGCTTTTNNNTGGCGATGTCATTTTC	Library Generation AIRE REGION 3
W92X	TGCAGCAGCTTTTCATNNNCGATGTCATTTTCCTGC	Library Generation AIRE REGION 3
R93X	AGCAGCTTTTCATTGGNNNTGTCATTTTCCTGCGG	Library Generation AIRE REGION 3
C94X	AGCTTTTCATTGGCGANNNCATTTTCCTGCGGGT	Library Generation AIRE REGION 3
H95X	CTTTTCATTGGCGATGTNNNTTTCCTGCGGGTACA	Library Generation AIRE REGION 3
F96X	TCATTGGCGATGTCATNNNCCTGCGGGTACAAG	Library Generation AIRE REGION 3
P97X	ATTGGCGATGTCATTTTNNNGCGGGTACAAGCCG	Library Generation AIRE REGION 3
A98X	GCGATGTCATTTTCCTNNNGGTACAAGCCGCCC	Library Generation AIRE REGION 3
G99X	GATGTCATTTTCCTGCGNNNACAAGCCGCCCTG	Library Generation AIRE REGION 3
T100X	CATTTTCCTGCGGGTNNNAGCCGCCCTGGC	Library Generation AIRE REGION 3
S101X	TTTCCTGCGGGTACANNNCGCCCTGGCACC	Library Generation AIRE REGION 3
R102X	CTGCGGGTACAAGCNNNCCTGGCACCGGG	Library Generation AIRE REGION 3
P103X	CGGGTACAAGCCGCNNNGGCACCGGGCTTC	Library Generation AIRE REGION 3
G104X	GTACAAGCCGCCCTNNNACCGGGCTTCGATG	Library Generation AIRE REGION 3
T105X	AGCCGCCCTGGCNNNGGGCTTCGATGTCG	Library Generation AIRE REGION 3
G106X	CGCCCTGGCACCNNNCTTCGATGTCGGAGC	Library Generation AIRE REGION 3
L107X	CCTGGCACCGGGNNNCGATGTCGGAGCTG	Library Generation AIRE REGION 3
R108X	TGGCACCGGGCTTNNNTGTCGGAGCTGTTCT	Library Generation AIRE REGION 3
C109X	CACCGGGCTTCGANNNCGGAGCTGTTCTGG	Library Generation AIRE REGION 3
R110X	CCGGGCTTCGATGTNNNAGCTGTTCTGGCGA	Library Generation AIRE REGION 3
S111X	GGCTTCGATGTCGGNNNTGTTCTGGCGATGTTA	Library Generation AIRE REGION 3
C112X	CTTCGATGTCGGAGCNNNTCTGGCGATGTTACTC	Library Generation AIRE REGION 3
S113X	CGATGTCGGAGCTGTNNNGGCGATGTTACTCCTG	Library Generation AIRE REGION 3
G114X	TGTCGGAGCTGTTCTNNNGATGTTACTCCTGCACC	Library Generation AIRE REGION 3
D115X	GGAGCTGTTCTGGCNNNGTTACTCCTGCACCG	Library Generation AIRE REGION 3
V116X	AGCTGTTCTGGCGATNNNACTCCTGCACCGGT	Library Generation AIRE REGION 3
T117X	CTGTTCTGGCGATGTTNNNCCTGCACCGGTCG	Library Generation AIRE REGION 3
P118X	TTCTGGCGATGTTACTNNNGCACCGGTCGAAGG	Library Generation AIRE REGION 3
A119X	TGGCGATGTTACTCCTNNNCCGGTCGAAGGAGTA	Library Generation AIRE REGION 3
P120X	CGATGTTACTCCTGCANNNGTCGAAGGAGTACTCG	Library Generation AIRE REGION 3
V121X	GTTACTCCTGCACCGNNNGAAGGAGTACTCGCTC	Library Generation AIRE REGION 3
E122X	CTCCTGCACCGGTCNNNGGAGTACTCGCTCCA	Library Generation AIRE REGION 3
G123X	CTGCACCGGTCGAANNNGTACTCGCTCCAAGTC	Library Generation AIRE REGION 3
V124X	CACCGGTCGAAGGANNNCTCGCTCCAAGTCCT	Library Generation AIRE REGION 3
L125X	CCGGTCGAAGGAGTANNNGCTCCAAGTCCTGC	Library Generation AIRE REGION 3
A126X	GGTCGAAGGAGTACTCNNNCCAAGTCCTGCACG	Library Generation AIRE REGION 3
P127X	CGAAGGAGTACTCGCTNNNAGTCCTGCACGGTT	Library Generation AIRE REGION 3
S128X	GGAGTACTCGCTCCANNNCCTGCACGGTTGG	Library Generation AIRE REGION 3
P129X	AGTACTCGCTCCAAGTNNNGCACGGTTGGCG	Library Generation AIRE REGION 3
A130X	CTCGCTCCAAGTCCTNNNCGGTTGGCGCCC	Library Generation AIRE REGION 3
R131X	GCTCCAAGTCCTGCANNNTTGGCGCCCGGA	Library Generation AIRE REGION 3
M132X	CAAGTCCTGCACGGNNNGCGCCCGGACC	Library Generation AIRE REGION 3
A133X	GTCCTGCACGGTTGNNNCCCGGACCCGCT	Library Generation AIRE REGION 3
P134X	TGCACGGTTGGCGNNNGGACCCGCTAAAGAC	Library Generation AIRE REGION 3
G135X	CGGTTGGCGCCCNNNCCCGCTAAAGACGATA	Library Generation AIRE REGION 3
P136X	TTGGCGCCCGGANNNGCTAAAGACGATACGG	Library Generation AIRE REGION 3
A137X	GCGCCCGGACCCNNNAAAGACGATACGGCTT	Library Generation AIRE REGION 3
K138X	CCCGGACCCGCTNNNGACGATACGGCTTCC	Library Generation AIRE REGION 3
D139X	CCGGACCCGCTAAANNNGATACGGCTTCCCATG	Library Generation AIRE REGION 3
D140X	GGACCCGCTAAAGACNNNACGGCTTCCCATGAA	Library Generation AIRE REGION 3
T141X	CCCGCTAAAGACGATNNNGCTTCCCATGAACCA	Library Generation AIRE REGION 3
A142X	CGCTAAAGACGATACGNNNTCCCATGAACCAGCG	Library Generation AIRE REGION 3
S143X	CTAAAGACGATACGGCTNNNCATGAACCAGCGCTC	Library Generation AIRE REGION 3
H144X	GACGATACGGCTTCCNNNGAACCAGCGCTCCA	Library Generation AIRE REGION 3
E145X	GATACGGCTTCCCATNNNCCAGCGCTCCATAGA	Library Generation AIRE REGION 3
P146X	ACGGCTTCCCATGAANNNGCGCTCCATAGAGAC	Library Generation AIRE REGION 3
A147X	GCTTCCCATGAACCANNNCTCCATAGAGACGATCTC	Library Generation AIRE REGION 3
L148X	CCCATGAACCAGCGNNNCATAGAGACGATCTCGA	Library Generation AIRE REGION 3
H149X	CATGAACCAGCGCTCNNNAGAGACGATCTCGAATC	Library Generation AIRE REGION 3
R150X	AACCAGCGCTCCATNNNGACGATCTCGAATCACT	Library Generation AIRE REGION 3
D151X	CCAGCGCTCCATAGANNNGATCTCGAATCACTGTTG	Library Generation AIRE REGION 3
D152X	GCGCTCCATAGAGACNNNCTCGAATCACTGTTGAG	Library Generation AIRE REGION 3
L153X	GCTCCATAGAGACGATNNNGAATCACTGTTGAGTGAA	Library Generation AIRE REGION 3
E154X	CTCCATAGAGACGATCTCNNNTCACTGTTGAGTGAACA	Library Generation AIRE REGION 3
S155X	CATAGAGACGATCTCGAANNNCTGTTGAGTGAACATACA	Library Generation AIRE REGION 3
M156X	GAGACGATCTCGAATCANNNTTGAGTGAACATACATTTG	Library Generation AIRE REGION 3
M157X	ACGATCTCGAATCACTGNNNAGTGAACATACATTTGACG	Library Generation AIRE REGION 3
S158X	GATCTCGAATCACTGTTGNNNGAACATACATTTGACGGG	Library Generation AIRE REGION 3
E159X	TCGAATCACTGTTGAGTNNNCATACATTTGACGGGATT	Library Generation AIRE REGION 3
H160X	GAATCACTGTTGAGTGAANNNACATTTGACGGGATTCT	Library Generation AIRE REGION 3
T161X	CACTGTTGAGTGAACATNNNTTTGACGGGATTCTCC	Library Generation AIRE REGION 3
F162X	CTGTTGAGTGAACATACANNNGACGGGATTCTCCAAT	Library Generation AIRE REGION 3
D163X	GTTGAGTGAACATACATTTNNNGGGATTCTCCAATGGG	Library Generation AIRE REGION 3
G164X	GAGTGAACATACATTTGACNNNATTCTCCAATGGGCTATA	Library Generation AIRE REGION 3
I165X	AACATACATTTGACGGGNNNCTCCAATGGGCTATACA	Library Generation AIRE REGION 3
L166X	CATACATTTGACGGGATTNNNCAATGGGCTATACAAAGT	Library Generation AIRE REGION 3
Q167X	CATTTGACGGGATTCTCNNNTGGGCTATACAAAGTATG	Library Generation AIRE REGION 3
W168X	TGACGGGATTCTCCAANNNGCTATACAAAGTATGGCA	Library Generation AIRE REGION 3
A169X	CGGGATTCTCCAATGGNNNATACAAAGTATGGCAAGG	Library Generation AIRE REGION 3
I170X	GATTCTCCAATGGGCTNNNCAAAGTATGGCAAGGC	Library Generation AIRE REGION 3
Q171X	ATTCTCCAATGGGCTATANNNAGTATGGCAAGGCCT	Library Generation AIRE REGION 3
S172X	TCCAATGGGCTATACAANNNATGGCAAGGCCTGC	Library Generation AIRE REGION 3
M173X	CAATGGGCTATACAAAGTNNNGCAAGGCCTGCCG	Library Generation AIRE REGION 3
A174X	ATGGGCTATACAAAGTATGNNNAGGCCTGCCGCA	Library Generation AIRE REGION 3
R175X	GCTATACAAAGTATGGCANNNCCTGCCGCACCAT	Library Generation AIRE REGION 3
P176X	ATACAAAGTATGGCAAGGNNNGCCGCACCATTCC	Library Generation AIRE REGION 3
A177X	AGTATGGCAAGGCCTNNNGCACCATTCCCCTC	Library Generation AIRE REGION 3
A178X	GGCAAGGCCTGCCNNNCCATTCCCCTCCTGA	Library Generation AIRE REGION 3
P179X	AGGCCTGCCGCANNNTTCCCCTCCTGACACC	Library Generation AIRE REGION 3
F180X	CCTGCCGCACCANNNCCCTCCTGACACCCA	Library Generation AIRE REGION 3
P181X	CTGCCGCACCATTCNNNTCCTGACACCCAGCTTT	Library Generation AIRE REGION 3
S182X	CGCACCATTCCCCNNNTGACACCCAGCTTTCT	Library Generation AIRE REGION 3
